# Supplementary material for: Positive feedback between retinoic acid and 2-phospho-L-ascorbic acid trisodium salt during somatic cell reprogramming
Source: Cell Regen. 2020 Oct 1;9:17. doi: 10.1186/s13619-020-00057-1 (PMC7527398; doi:10.1186/s13619-020-00057-1)
Supplement: Supplementary file 2 — Additional file 2. Supplementary Table S1 RNA-seq results in the current studies. [file 13619_2020_57_MOESM2_ESM.xlsx]

## Sheet: Sheet1
Gene Symbol	Foraward Primer 5' to 3'	ReversePrimer 5' to 3'
Ascl1	GCAACCGGGTCAAGTTGGT	GTCGTTGGAGTAGTTGGGGG
Cyp26a1	AAGCTCTGGGACCTGTACTGT	CTCCGCTGAAGCACCATCT
Cyp26b1	TCATCGGAGAGACTGGTCACT	GGTGCTCACTAGCTGGTGTTC
Dppa5a	ATGATGGTGACCCTCGTGAC	ACCTCGATAAGTTCTTCGGGAG
Gapdh	AGGTCGGTGTGAACGGATTTG	TGTAGACCATGTAGTTGAGGTCA
Glut1	CAGTTCGGCTATAACACTGGTG	GCCCCCGACAGAGAAGATG
Glut3	ATGGGGACAACGAAGGTGAC	GTCTCAGGTGCATTGATGACTC
Klf4	GTGCCCCGACTAACCGTTG	GTCGTTGAACTCCTCGGTCT
Nestin	CCCTGAAGTCGAGGAGCTG	CTGCTGCACCTCTAAGCGA
Pax6	TACCAGTGTCTACCAGCCAAT	TGCACGAGTATGAGGAGGTCT
Prom1	CTCCCATCAGTGGATAGAGAACT	ATACCCCCTTTTGACGAGGCT
Svct2	TGGACGGCATACAAGTTCCAG	GAAGACATCAGTCACCGTGAAG
