# Supplementary material for: Positive feedback between retinoic acid and 2-phospho-L-ascorbic acid trisodium salt during somatic cell reprogramming
Source: Cell Regen. 2020 Oct 1;9:17. doi: 10.1186/s13619-020-00057-1 (PMC7527398; doi:10.1186/s13619-020-00057-1)
Supplement: Supplementary file 3 — Additional file 3. Supplementary Table S2 The primers used in the current studies. [file 13619_2020_57_MOESM3_ESM.xlsx]

## Sheet: Sheet1
enst	loc	name	entrez	ensg	tss_loc	strand	n7	n1	n2	n4	n3	n5	n6	n14	n8	n9	n10	n11	n12	n13	n15
ENST	Location	Symbol	Entrez ID	ENSG	TSS	Strand	MEF-1	no Vc DMSO-1	no Vc 10 nM RA-1	no Vc 1uM RA-1	Vc DMSO-1	Vc 10 nM-1	Vc 1uM-1	MEF-2	no Vc DMSO-2	no Vc 20 nM RA-2	no Vc 2uM RA-2	Vc DMSO-2	Vc 20 nM-2	Vc 2uM-2	mESCs
ENSMUST00000071991	chr9:78367052-78368177	Dppa5a	434423	ENSMUSG00000060461	chr9:78368177-78368177	-1	0	0	0	0	0	0	0	0	0	159	1	0	0	0	9001
ENSMUST00000154939	chr4:146097298-146098597	Gm13051	626316	ENSMUSG00000066009	chr4:146097298-146097298	1	0	0	0	25	0	0	11	0	0	88	12	0	33	0	1525
ENSMUST00000035075	chr9:110939610-110946158	Tdgf1	21667	ENSMUSG00000032494	chr9:110946158-110946158	-1	3	0	3	27	0	0	41	0	0	48	0	0	3	27	1562
ENSMUST00000112581	chr6:122707489-122714633	Nanog		ENSMUSG00000012396	chr6:122707489-122707489	1	8	20	23	66	20	18	51	9	16	77	33	20	46	53	7396
ENSMUST00000183362	chr9:76319577-76320846	Gm27234		ENSMUSG00000098894	chr9:76319577-76319577	1	0	0	64	0	0	0	14	0	0	12	16	0	14	0	186
ENSMUST00000074449	chr3:92215799-92221911	Sprr2a1	20755	ENSMUSG00000078664	chr3:92215799-92215799	1	0	0	40	0	0	0	0	0	0	0	40	0	0	0	139
ENSMUST00000081438	chr8:27225776-27229588	Adrb3	11556	ENSMUSG00000031489	chr8:27229588-27229588	-1	6	42	255	278	56	75	179	2	27	268	178	35	168	251	627
ENSMUST00000112347	chr2:67446002-67526614	Xirp2	241431	ENSMUSG00000027022	chr2:67446002-67446002	1	0	0	37	24	0	0	51	0	0	8	25	0	20	60	113
ENSMUST00000102534	chr2:117279993-117343001	Rasgrp1	19419	ENSMUSG00000027347	chr2:117343001-117343001	-1	4	10	33	20	12	20	23	0	14	23	27	12	23	26	224
ENSMUST00000103045	chr2:181306459-181314500	Stmn3	20262	ENSMUSG00000027581	chr2:181314500-181314500	-1	1	1	6	11	1	4	6	2	7	23	17	6	33	27	207
ENSMUST00000189618	chr1:86302832-86304707	B3gnt7	227327	ENSMUSG00000079445	chr1:86302832-86302832	1	4	5	77	89	12	13	118	10	4	30	110	2	37	150	599
ENSMUST00000008051	chr5:87979439-87981544	Cabs1	70977	ENSMUSG00000007907	chr5:87979439-87979439	1	0	0	39	0	0	26	10	0	0	27	11	0	10	0	74
ENSMUST00000007340	chr14:56365068-56388551	Atp12a	192113	ENSMUSG00000022229	chr14:56365068-56365068	1	7	36	143	114	69	58	105	7	41	75	67	33	56	97	592
ENSMUST00000043396	chr12:12936096-12941914	Mycn	18109	ENSMUSG00000037169	chr12:12941914-12941914	-1	17	5	14	10	5	6	25	4	8	18	27	6	13	47	580
ENSMUST00000080514	chr9:57504102-57505447	Rpp25	102614	ENSMUSG00000062309	chr9:57504102-57504102	1	19	7	70	111	15	17	216	24	4	36	54	1	28	139	1361
ENSMUST00000032910	chr7:127211608-127214298	Mylpf	17907	ENSMUSG00000030672	chr7:127211608-127211608	1	13	4	10	20	7	9	12	72	5	17	13	5	6	5	1770
ENSMUST00000097958	chr7:141091175-141100546	Sigirr	24058	ENSMUSG00000025494	chr7:141100546-141100546	-1	1	15	66	70	19	35	91	1	15	52	58	14	40	24	108
ENSMUST00000116259	chr10:20148920-20281589	Map7	17761	ENSMUSG00000019996	chr10:20148920-20148920	1	9	23	42	27	28	25	104	10	14	43	67	13	33	117	531
ENSMUST00000137239	chr4:95959715-95967655	9530080O11Rik		ENSMUSG00000044125	chr4:95967655-95967655	-1	0	0	0	0	0	0	11	0	0	20	0	0	0	68	48
ENSMUST00000025778	chr19:30098449-30175418	Gldc	104174	ENSMUSG00000024827	chr19:30175418-30175418	-1	16	19	45	45	17	20	78	12	13	56	76	14	46	84	654
ENSMUST00000022694	chr14:70602184-70630154	Dmtn		ENSMUSG00000022099	chr14:70630154-70630154	-1	10	5	34	19	7	14	27	8	5	10	38	4	6	64	419
ENSMUST00000050551	chrX:102247381-102252181	Cited1		ENSMUSG00000051159	chrX:102252181-102252181	-1	1	27	103	62	19	48	60	2	9	66	61	11	36	16	100
ENSMUST00000050129	chr5:71442824-71548205	Cox7b2	78174	ENSMUSG00000049387	chr5:71548205-71548205	-1	40	0	14	0	0	0	0	0	0	0	0	0	0	0	242
ENSMUST00000172835	chr7:18925888-18962057	Nova2	384569	ENSMUSG00000030411	chr7:18925888-18925888	1	4	28	327	162	62	68	166	0	23	231	308	19	129	129	72
ENSMUST00000055190	chr5:144264526-144358112	Baiap2l1	66898	ENSMUSG00000038859	chr5:144358112-144358112	-1	55	40	101	46	34	31	42	53	31	59	75	31	36	25	1772
ENSMUST00000036328	chr14:55060262-55092324	Zfhx2	239102	ENSMUSG00000040721	chr14:55092324-55092324	-1	123	102	265	139	141	146	173	30	58	148	202	62	143	166	1894
ENSMUST00000194524	chr3:77564956-77571342			ENSMUSG00000103849	chr3:77571342-77571342	-1	0	0	16	52	21	29	46	0	24	22	41	0	24	0	28
ENSMUST00000032705	chr7:35334170-35392289	Rhpn2	52428	ENSMUSG00000030494	chr7:35334170-35334170	1	17	16	40	26	18	19	44	16	7	36	56	7	25	56	506
ENSMUST00000147604	chr1:173350879-173466040	Aim2	383619	ENSMUSG00000037860	chr1:173350879-173350879	1	10	11	39	78	31	31	97	18	19	57	66	14	68	66	413
ENSMUST00000099049	chr9:3017408-3019022	Gm10719		ENSMUSG00000095547	chr9:3017408-3017408	1	0	0	54	0	0	0	36	0	0	0	0	0	13	0	26
ENSMUST00000103032	chr11:115824049-115855780	Llgl2	217325	ENSMUSG00000020782	chr11:115824049-115824049	1	65	52	120	80	55	57	97	37	35	111	121	23	85	212	1276
ENSMUST00000112471	chrX:159414572-159498757	Map7d2	78283	ENSMUSG00000041020	chrX:159414572-159414572	1	30	14	44	48	14	26	50	0	6	39	49	9	37	52	136
ENSMUST00000132064	chr1:8361475-9298573	Sntg1		ENSMUSG00000025909	chr1:9298573-9298573	-1	0	0	101	39	0	41	70	33	1	85	41	0	56	0	141
ENSMUST00000039118	chr14:122456795-122465677	Zic5	65100	ENSMUSG00000041703	chr14:122465677-122465677	-1	12	12	50	48	21	25	72	4	10	31	51	10	26	74	187
ENSMUST00000172334	chr15:100621342-100636865	Smagp		ENSMUSG00000053559	chr15:100636865-100636865	-1	9	11	52	23	17	27	32	13	7	22	59	8	18	46	272
ENSMUST00000025404	chr18:67343564-67367794	Cidea	12683	ENSMUSG00000024526	chr18:67343564-67343564	1	1	0	23	14	0	6	30	4	1	4	44	0	6	21	70
ENSMUST00000162998	chr14:51361756-51569982	Gm7247		ENSMUSG00000068399	chr14:51361756-51361756	1	44	0	29	16	0	0	14	0	0	22	0	0	13	0	126
ENSMUST00000029049	chr3:10366907-10395337	Chmp4c	66371	ENSMUSG00000027536	chr3:10366907-10366907	1	38	69	191	110	76	108	103	17	61	125	164	46	75	136	493
ENSMUST00000023486	chr16:32608920-32632794	Tfrc	22042	ENSMUSG00000022797	chr16:32608920-32608920	1	262	183	553	344	249	260	414	329	129	458	619	171	350	469	5271
ENSMUST00000091184	chr3:40708855-40725593	Slc25a31	73333	ENSMUSG00000069041	chr3:40708855-40708855	1	2	1	19	30	2	19	17	37	1	1	17	1	38	1	187
ENSMUST00000033878	chr8:27138773-27174646	Rab11fip1	75767	ENSMUSG00000031488	chr8:27174646-27174646	-1	68	51	147	123	56	73	132	18	44	95	133	47	91	146	632
ENSMUST00000044823	chr4:116877376-116989264	Zswim5	74464	ENSMUSG00000033948	chr4:116877376-116877376	1	10	7	63	46	14	21	72	5	7	55	83	7	48	61	129
ENSMUST00000009728	chr15:80091334-80113441	Syngr1	20972	ENSMUSG00000022415	chr15:80091334-80091334	1	25	9	88	45	21	20	68	35	7	59	140	5	27	92	482
ENSMUST00000106992	chr11:104231390-104332090	Mapt	17762	ENSMUSG00000018411	chr11:104231390-104231390	1	13	55	144	351	68	108	400	9	59	290	189	82	338	291	173
ENSMUST00000003061	chr7:19756131-19770547	Bcam	57278	ENSMUSG00000002980	chr7:19770547-19770547	-1	37	5	66	51	9	3	110	46	6	61	156	4	52	203	614
ENSMUST00000136175	chr12:108206345-108275417	Ccdc85c	668158	ENSMUSG00000084883	chr12:108275417-108275417	-1	25	23	79	63	28	31	78	2	21	52	42	24	47	91	123
ENSMUST00000070801	chrX:144317812-144325197	Alg13	67574	ENSMUSG00000041718	chrX:144317812-144317812	1	263	294	966	1018	516	620	1356	257	316	762	868	351	725	1060	3455
ENSMUST00000034903	chr9:78191966-78209348	Gsta4	14860	ENSMUSG00000032348	chr9:78191966-78191966	1	124	198	891	705	384	419	770	325	235	997	1565	199	905	1274	2538
ENSMUST00000098190	chr4:32983037-33022180	Rragd	52187	ENSMUSG00000028278	chr4:32983037-32983037	1	52	25	80	65	37	24	74	87	27	83	125	24	76	79	851
ENSMUST00000134380	chr2:120033417-120041965	Pla2g4b	211429	ENSMUSG00000098488	chr2:120033417-120033417	1	8	5	24	26	10	4	10	27	25	32	49	10	26	0	197
ENSMUST00000061299	chr5:43978865-43981762	Fgfbp1	14181	ENSMUSG00000048373	chr5:43981762-43981762	-1	0	13	32	19	22	18	24	9	10	39	37	12	24	24	38
ENSMUST00000006742	chr8:21992785-22060305	Atp7b	11979	ENSMUSG00000006567	chr8:22060305-22060305	-1	3	3	15	19	8	6	13	2	2	6	13	1	9	38	36
ENSMUST00000170629	chr15:85859707-85876572	Gtse1	29870	ENSMUSG00000022385	chr15:85859707-85859707	1	287	231	485	457	216	229	419	168	131	309	412	148	281	388	2243
ENSMUST00000126456	chr7:79391929-79401886	Fanci	208836	ENSMUSG00000039187	chr7:79391929-79391929	1	94	38	152	144	50	63	130	73	37	98	108	46	125	87	798
ENSMUST00000119976	chr8:71406010-71409904	Ankle1	234396	ENSMUSG00000046295	chr8:71406010-71406010	1	26	23	75	87	32	29	80	33	14	48	49	16	45	73	280
ENSMUST00000049985	chr6:3457089-3494594	Hepacam2	101202	ENSMUSG00000044156	chr6:3494594-3494594	-1	0	0	15	14	0	0	13	32	0	30	0	0	36	0	52
ENSMUST00000190068	chr7:141438113-141443353	Pidd1		ENSMUSG00000025507	chr7:141443353-141443353	-1	94	132	285	222	136	115	215	71	90	232	330	113	203	332	735
ENSMUST00000092706	chr11:98907801-98923936	Cdc6	23834	ENSMUSG00000017499	chr11:98907801-98907801	1	95	43	150	155	59	85	136	54	52	104	111	62	102	170	635
ENSMUST00000016768	chr15:84785381-84855110	Phf21b	271305	ENSMUSG00000016624	chr15:84855110-84855110	-1	4	8	20	68	12	12	53	5	17	64	54	15	69	78	46
ENSMUST00000130796	chr2:180176373-180179643	Lama5	16776	ENSMUSG00000015647	chr2:180179643-180179643	-1	766	798	1896	1773	919	989	1319	191	819	1522	1619	768	1259	1522	3178
ENSMUST00000192781	chr15:68321381-68326333			ENSMUSG00000104324	chr15:68326333-68326333	-1	34	38	12	0	0	26	10	0	0	28	11	33	10	0	48
ENSMUST00000086693	chr17:66336982-66449750	Mtcl1	68617	ENSMUSG00000052105	chr17:66449750-66449750	-1	96	71	222	258	100	102	328	82	83	324	285	77	311	263	737
ENSMUST00000053413	chr11:80477023-80481184	Cdk5r1	12569	ENSMUSG00000048895	chr11:80477023-80477023	1	6	8	19	24	9	7	23	3	13	46	17	19	41	52	42
ENSMUST00000170511	chr1:78497026-78512158	BC035947		ENSMUSG00000090486	chr1:78512158-78512158	-1	27	21	83	107	33	30	77	8	33	63	66	24	54	15	128
ENSMUST00000048427	chr3:96670131-96690468	Ankrd35	213121	ENSMUSG00000038354	chr3:96670131-96670131	1	5	14	36	34	10	20	38	21	18	39	40	13	49	60	90
ENSMUST00000156972	chr9:37401897-37414019	Robo4	74144	ENSMUSG00000032125	chr9:37401897-37401897	1	1	0	36	40	0	6	30	0	0	15	48	0	14	60	10
ENSMUST00000172109	chr7:3303645-3330367	Prkcg	18752	ENSMUSG00000078816	chr7:3303645-3303645	1	11	16	64	64	20	20	54	19	22	72	60	26	68	65	118
ENSMUST00000150779	chr5:115429599-115455698	Msi1	17690	ENSMUSG00000054256	chr5:115429599-115429599	1	61	48	188	300	72	90	313	57	65	245	279	64	242	228	452
ENSMUST00000096363	chrX:99821021-99848790	Tmem28	620592	ENSMUSG00000071719	chrX:99821021-99821021	1	5	3	7	12	3	5	39	2	3	24	33	7	18	37	30
ENSMUST00000023776	chr15:100761747-100823968	Slc4a8	59033	ENSMUSG00000023032	chr15:100761747-100761747	1	60	56	153	167	63	85	114	27	39	101	190	50	86	283	299
ENSMUST00000183809	chr9:72438011-72448729	Mns1	17427	ENSMUSG00000032221	chr9:72438011-72438011	1	28	25	67	74	24	33	80	41	20	50	44	29	54	118	251
ENSMUST00000082365	chr15:84076097-84105754	Sult4a1	29859	ENSMUSG00000018865	chr15:84105754-84105754	-1	6	2	5	3	0	3	36	7	0	3	19	1	2	16	52
ENSMUST00000007207	chr16:20702964-20716117	Clcn2	12724	ENSMUSG00000022843	chr16:20716117-20716117	-1	59	82	245	151	102	101	180	88	117	201	199	88	168	172	515
ENSMUST00000029632	chr3:82892579-82903973	Lrat	79235	ENSMUSG00000028003	chr3:82903973-82903973	-1	0	2	55	164	5	6	54	0	2	38	31	0	21	27	6
ENSMUST00000088237	chr19:60755987-60759913	Nanos1	332397	ENSMUSG00000072437	chr19:60755987-60755987	1	19	27	39	31	16	26	34	25	6	25	33	12	23	25	148
ENSMUST00000068023	chr7:24482023-24504539	Cadm4	260299	ENSMUSG00000054793	chr7:24482023-24482023	1	50	18	44	25	15	11	26	42	13	49	48	10	36	44	282
ENSMUST00000180690	chr8:57488054-57508877	2500002B13Rik		ENSMUSG00000096917	chr8:57488054-57488054	1	21	28	102	60	40	36	74	17	25	48	76	27	49	46	119
ENSMUST00000082209	chr15:100870683-101045929	Scn8a	20273	ENSMUSG00000023033	chr15:100870683-100870683	1	4	2	24	24	8	7	45	4	5	22	43	1	28	25	29
ENSMUST00000097801	chr1:26681814-26687460	4931408C20Rik	210940	ENSMUSG00000073722	chr1:26687460-26687460	-1	0	28	69	35	14	18	29	0	2	25	34	6	12	0	5
ENSMUST00000113055	chr5:92683435-92965314	Shroom3		ENSMUSG00000029381	chr5:92683435-92683435	1	118	485	1712	1373	696	812	1608	65	416	1241	1758	338	1175	1688	527
ENSMUST00000062723	chr9:104288316-104337728	Acpp	56318	ENSMUSG00000032561	chr9:104337728-104337728	-1	16	5	24	32	14	15	41	11	12	18	19	6	21	1	83
ENSMUST00000151698	chr4:130913125-130936141	Laptm5	16792	ENSMUSG00000028581	chr4:130913125-130913125	1	102	21	125	48	48	53	95	116	27	78	134	24	66	75	614
ENSMUST00000098604	chr7:29256331-29281977	Spint2	20733	ENSMUSG00000074227	chr7:29281977-29281977	-1	48	91	193	124	112	113	232	135	121	248	382	94	160	275	456
ENSMUST00000156560	chr8:12873806-12880146	Mcf2l	17207	ENSMUSG00000031442	chr8:12873806-12873806	1	14	17	62	114	27	45	100	8	24	110	80	26	148	168	63
ENSMUST00000099558	chr19:24094523-24225026	Tjp2	21873	ENSMUSG00000024812	chr19:24225026-24225026	-1	204	302	892	687	419	489	766	130	351	710	1193	342	603	1128	892
ENSMUST00000120143	chr3:8925593-9004723	Tpd52	21985	ENSMUSG00000027506	chr3:9004723-9004723	-1	304	111	322	290	140	145	392	341	86	273	443	115	246	501	1684
ENSMUST00000173492	chr17:33875666-33890661	Kifc1	100502766	ENSMUSG00000079553	chr17:33890661-33890661	-1	285	138	364	379	185	205	366	274	99	319	343	145	335	258	1420
ENSMUST00000056355	chr5:33995984-34005916	Nat8l	269642	ENSMUSG00000048142	chr5:33995984-33995984	1	1	195	1118	208	244	342	201	5	87	603	603	100	256	288	16
ENSMUST00000169657	chr12:17924294-17925668	B430203G13Rik		ENSMUSG00000067356	chr12:17924294-17924294	1	15	14	48	38	10	17	21	14	13	32	18	19	19	15	74
ENSMUST00000109252	chr2:165992636-166071470	Ncoa3	17979	ENSMUSG00000027678	chr2:165992636-165992636	1	538	365	991	871	490	531	847	305	330	613	939	282	577	1100	1958
ENSMUST00000180448	chr8:120230536-120553634	Gse1		ENSMUSG00000031822	chr8:120230536-120230536	1	207	195	589	395	265	269	379	30	124	379	408	145	332	500	383
ENSMUST00000065716	chr12:98786604-98901484	Eml5	319670	ENSMUSG00000051166	chr12:98901484-98901484	-1	60	74	186	174	82	92	195	46	101	201	216	83	175	250	250
ENSMUST00000183971	chr7:4751792-4752972	Cox6b2	333182	ENSMUSG00000051811	chr7:4752972-4752972	-1	54	158	443	167	144	153	208	175	82	322	391	80	221	339	458
ENSMUST00000130454	chr6:128224288-128275577	Tead4	21679	ENSMUSG00000030353	chr6:128275577-128275577	-1	50	61	310	102	80	117	124	24	60	177	206	71	113	110	157
ENSMUST00000114336	chr2:25262618-25269885	Tprn	97031	ENSMUSG00000048707	chr2:25262618-25262618	1	77	104	373	248	142	153	320	76	72	148	294	77	139	293	321
ENSMUST00000009058	chr5:8798147-8866314	Abcb1b	18669	ENSMUSG00000028970	chr5:8798147-8798147	1	180	195	547	489	218	291	461	46	186	348	586	194	273	539	379
ENSMUST00000073939	chr4:94739289-94874976	Tek	21687	ENSMUSG00000006386	chr4:94739289-94739289	1	43	435	1899	1465	840	911	1186	27	586	1228	1246	561	1041	945	143
ENSMUST00000024739	chr17:45567775-45573271	Hsp90ab1	15516	ENSMUSG00000023944	chr17:45573271-45573271	-1	9004	9004	36844	18768	10111	10111	18768	9004	7821	18768	18768	8403	13923	18768	36844
ENSMUST00000192296	chr3:106589260-106590862			ENSMUSG00000103053	chr3:106589260-106589260	1	105	148	871	1175	283	321	1018	83	147	548	889	149	303	836	379
ENSMUST00000135984	chr6:145115653-145174928	Lrmp	16970	ENSMUSG00000030263	chr6:145115653-145115653	1	23	26	289	94	81	85	137	20	24	191	235	11	116	150	89
ENSMUST00000107909	chr11:88339382-88718229	Msi2	76626	ENSMUSG00000069769	chr11:88718229-88718229	-1	111	507	1453	1463	705	681	1375	129	521	1294	1160	510	1201	1238	478
ENSMUST00000143630	chr7:101289392-101302027	Atg16l2	73683	ENSMUSG00000047767	chr7:101302027-101302027	-1	52	80	372	310	133	123	306	95	100	186	271	75	117	184	273
ENSMUST00000020579	chr11:40701395-40733422	Hmmr	15366	ENSMUSG00000020330	chr11:40733422-40733422	-1	243	165	447	539	216	233	448	350	123	326	367	154	301	478	1086
ENSMUST00000021681	chr12:86678700-86692091	Vash1	238328	ENSMUSG00000021256	chr12:86678700-86678700	1	17	39	173	72	39	39	64	1	27	84	100	34	66	90	21
ENSMUST00000114548	chr9:47530173-47853385	Cadm1	54725	ENSMUSG00000032076	chr9:47530173-47530173	1	83	111	214	126	75	89	162	139	109	254	200	101	213	225	396
ENSMUST00000051687	chr8:5639584-5640996	Gm1840		ENSMUSG00000043192	chr8:5639584-5639584	1	21	11	69	52	16	23	49	12	13	29	64	13	22	31	58
ENSMUST00000100705	chr11:84048041-84068357	Dusp14		ENSMUSG00000018648	chr11:84068357-84068357	-1	75	226	507	369	323	394	302	74	214	653	389	224	448	244	262
ENSMUST00000020896	chr12:36014557-36042489	Tspan13	66109	ENSMUSG00000020577	chr12:36042489-36042489	-1	53	32	113	95	51	51	101	61	44	81	115	39	65	126	193
ENSMUST00000092511	chr10:59395632-59396757	Gm10273		ENSMUSG00000069622	chr10:59395632-59395632	1	0	0	29	0	0	0	24	234	16	23	0	19	0	0	50
ENSMUST00000032402	chr6:144993835-145048812	Bcat1	12035	ENSMUSG00000030268	chr6:145048812-145048812	-1	1818	387	1545	1619	463	578	2042	1504	438	1351	2312	289	1109	2472	5450
ENSMUST00000031741	chr5:137892932-137921619	Cyp3a13	13113	ENSMUSG00000029727	chr5:137921619-137921619	-1	0	30	64	40	34	30	53	5	13	37	51	6	26	32	7
ENSMUST00000102545	chr2:113831546-113848656	Arhgap11a	228482	ENSMUSG00000041219	chr2:113848656-113848656	-1	249	128	371	347	139	193	325	177	108	298	314	161	288	352	662
ENSMUST00000166044	chr18:34625033-34633265	Kif20a		ENSMUSG00000003779	chr18:34625033-34625033	1	960	324	809	899	461	508	809	688	283	814	751	355	793	828	2534
ENSMUST00000071134	chr8:123411424-123422015	Tubb3	22152	ENSMUSG00000062380	chr8:123411424-123411424	1	364	207	434	626	180	221	805	139	145	760	649	204	789	676	688
ENSMUST00000195197	chr9:72460275-72462025			ENSMUSG00000103453	chr9:72460275-72460275	1	27	14	68	82	31	23	63	72	11	74	113	8	105	100	136
ENSMUST00000043839	chr1:171437535-171464603	F11r	16456	ENSMUSG00000038235	chr1:171437535-171437535	1	166	140	1109	728	327	372	1088	146	154	623	1405	124	409	1441	472
ENSMUST00000167364	chr18:46165302-46198818	Trim36	28105	ENSMUSG00000033949	chr18:46198818-46198818	-1	28	14	51	45	31	25	52	15	20	37	65	14	27	26	64
ENSMUST00000118600	chr9:54366111-54501496	Dmxl2	235380	ENSMUSG00000041268	chr9:54501496-54501496	-1	92	295	1429	1289	597	720	1475	62	375	759	1219	349	819	1317	223
ENSMUST00000043296	chr14:47387779-47418407	Dlgap5	218977	ENSMUSG00000037544	chr14:47418407-47418407	-1	240	83	263	363	116	147	321	277	80	229	226	104	248	373	753
ENSMUST00000102921	chr11:5896637-5898782	Myl7	17898	ENSMUSG00000020469	chr11:5898782-5898782	-1	0	0	2	25	1	4	97	1	0	3	41	0	3	90	3
ENSMUST00000096053	chr19:44931119-44983787	Fam178a	226151	ENSMUSG00000036097	chr19:44931119-44931119	1	307	376	1465	1116	657	656	1445	274	325	939	1899	350	788	1517	782
ENSMUST00000035719	chr4:32804035-32923455	Ankrd6		ENSMUSG00000040183	chr4:32923455-32923455	-1	47	123	267	253	145	153	213	47	115	384	292	155	301	268	127
ENSMUST00000108674	chr11:68209364-68400823	Ntn1	18208	ENSMUSG00000020902	chr11:68400823-68400823	-1	206	763	2253	1761	1170	1375	1841	110	1044	2566	2479	1090	2187	2190	380
ENSMUST00000166810	chr14:32085374-32091676	Oxnad1	218885	ENSMUSG00000021906	chr14:32085374-32085374	1	147	105	247	228	129	128	233	152	107	201	246	91	122	208	370
ENSMUST00000066237	chr11:11814101-11898044	Ddc		ENSMUSG00000020182	chr11:11898044-11898044	-1	68	40	106	135	58	64	154	100	30	105	111	37	89	70	197
ENSMUST00000045730	chr10:4266329-4359468	Akap12	83397	ENSMUSG00000038587	chr10:4266329-4266329	1	3546	1997	5956	5638	2597	2741	5277	2021	2476	5277	5638	2215	4806	5637	6332
ENSMUST00000111266	chr2:93187548-93201759	Trp53i11		ENSMUSG00000068735	chr2:93187548-93187548	1	88	78	251	330	126	127	304	102	102	260	262	102	291	388	218
ENSMUST00000020231	chr10:85386827-85640594	Btbd11	74007	ENSMUSG00000020042	chr10:85386827-85386827	1	57	55	156	136	55	59	176	62	59	139	128	46	167	103	137
ENSMUST00000032551	chr7:10487229-10495394	Zik1	22775	ENSMUSG00000030393	chr7:10495394-10495394	-1	86	66	111	105	52	71	125	53	49	144	162	60	128	115	154
ENSMUST00000068135	chr9:30942562-30962856	Adamts8	30806	ENSMUSG00000031994	chr9:30942562-30942562	1	10	26	120	131	35	40	178	44	30	70	274	28	34	395	47
ENSMUST00000049324	chr5:147330741-147400489	Flt3	14255	ENSMUSG00000042817	chr5:147400489-147400489	-1	7	18	158	88	40	52	143	6	7	60	149	2	25	100	15
ENSMUST00000060710	chr18:34732997-34751533	Cdc25c	12532	ENSMUSG00000044201	chr18:34751533-34751533	-1	93	29	83	94	38	43	83	104	31	82	74	34	93	109	211
ENSMUST00000026414	chr10:128720141-128744056	Dgka	13139	ENSMUSG00000025357	chr10:128744056-128744056	-1	173	137	480	199	175	196	215	221	104	254	292	95	158	193	418
ENSMUST00000112959	chr5:98180869-98187448	Prdm8	77630	ENSMUSG00000035456	chr5:98180869-98180869	1	1	8	46	32	16	12	86	1	7	33	95	4	29	74	3
ENSMUST00000194503	chr1:170981944-170986466			ENSMUSG00000104340	chr1:170981944-170981944	1	0	6	36	41	6	21	73	0	8	22	22	7	18	62	1
ENSMUST00000170386	chr17:14829331-14934653	Wdr27	71682	ENSMUSG00000046991	chr17:14934653-14934653	-1	0	0	26	24	1	9	49	0	5	21	38	5	23	25	1
ENSMUST00000018632	chr11:67238029-67260446	Myh4	17884	ENSMUSG00000057003	chr11:67238029-67238029	1	0	6	49	36	6	13	34	0	17	54	50	10	39	37	1
ENSMUST00000026922	chr7:81600481-81706925	Homer2	26557	ENSMUSG00000025813	chr7:81706925-81706925	-1	56	300	762	429	277	292	261	64	212	501	391	217	324	322	117
ENSMUST00000185176	chr8:69132669-69184225	Lzts1		ENSMUSG00000036306	chr8:69184225-69184225	-1	7	2	9	17	1	8	10	10	10	51	13	18	57	0	17
ENSMUST00000195002	chr1:177442351-177447237	Zbtb18	30928	ENSMUSG00000063659	chr1:177442351-177442351	1	112	141	585	599	220	228	684	86	140	435	508	151	405	632	185
ENSMUST00000024779	chr17:47630690-47686738	Usp49	224836	ENSMUSG00000090115	chr17:47630690-47630690	1	211	232	635	463	251	269	542	180	288	493	776	251	433	693	366
ENSMUST00000081728	chr15:30172593-31029311	Ctnnd2	18163	ENSMUSG00000022240	chr15:30172593-30172593	1	61	124	382	299	193	208	329	46	150	281	419	133	260	331	99
ENSMUST00000119299	chrX:101640060-101682940	Ogt	108155	ENSMUSG00000034160	chrX:101640060-101640060	1	2432	3635	9000	7818	4470	4798	5629	1500	5054	10105	7818	4165	6691	5445	3536
ENSMUST00000036206	chr5:124834418-124862424	Ccdc92	215707	ENSMUSG00000037979	chr5:124862424-124862424	-1	64	75	260	103	107	105	136	69	41	143	136	40	90	153	123
ENSMUST00000040380	chr11:107207892-107337637	Pitpnc1	71795	ENSMUSG00000040430	chr11:107337637-107337637	-1	173	185	717	483	247	244	583	171	147	360	654	143	254	523	312
ENSMUST00000132564	chr13:111725517-111735124	Gm15287		ENSMUSG00000086480	chr13:111725517-111725517	1	26	26	165	250	31	45	277	4	25	114	143	21	35	88	20
ENSMUST00000075774	chr13:34127008-34130354	Tubb2b	73710	ENSMUSG00000045136	chr13:34130354-34130354	-1	1833	917	2531	2930	1323	1528	3443	1571	1501	3750	3032	1697	4165	3314	3032
ENSMUST00000184146	chr9:73044854-73097629	Rab27a		ENSMUSG00000032202	chr9:73044854-73044854	1	61	115	474	455	184	177	300	76	112	492	436	122	461	364	120
ENSMUST00000162910	chr19:53793308-53813573	Rbm20	73713	ENSMUSG00000043639	chr19:53793308-53793308	1	25	21	88	66	47	45	44	12	33	60	62	21	55	98	31
ENSMUST00000000543	chr15:101224207-101232755	Grasp	56149	ENSMUSG00000000531	chr15:101224207-101224207	1	133	90	173	178	94	112	167	157	80	201	130	87	222	175	248
ENSMUST00000006853	chr9:108578862-108597667	P4htm	74443	ENSMUSG00000006675	chr9:108597667-108597667	-1	31	46	131	96	37	56	172	57	41	97	168	45	94	207	72
ENSMUST00000151494	chr2:180934772-180943077	Nkain4	58237	ENSMUSG00000027574	chr2:180943077-180943077	-1	54	60	207	101	58	70	107	49	44	122	121	46	105	170	87
ENSMUST00000023952	chr15:101996711-102004342	Krt8	16691	ENSMUSG00000049382	chr15:102004342-102004342	-1	47	7	46	71	18	19	159	13	13	101	187	8	67	159	41
ENSMUST00000108775	chr8:125418063-125492710	Sipa1l2	244668	ENSMUSG00000001995	chr8:125492710-125492710	-1	438	415	1541	1255	658	657	1198	186	361	1121	1274	417	1081	1219	456
ENSMUST00000060837	chr6:85334963-85374634	Rab11fip5	52055	ENSMUSG00000051343	chr6:85374634-85374634	-1	555	638	1583	990	710	724	1016	326	508	1064	1370	504	742	929	636
ENSMUST00000172057	chr1:156804166-156939602	Ralgps2	78255	ENSMUSG00000026594	chr1:156939602-156939602	-1	212	83	201	128	117	104	271	180	66	165	224	50	152	291	291
ENSMUST00000182066	chr18:6024427-6112363	Arhgap12	75415	ENSMUSG00000041225	chr18:6112363-6112363	-1	207	210	562	542	299	269	499	328	177	487	533	193	347	585	383
ENSMUST00000128107	chr3:100451628-100489198	Fam46c	74645	ENSMUSG00000044468	chr3:100489198-100489198	-1	39	33	103	90	44	55	113	20	24	64	97	32	59	127	41
ENSMUST00000160360	chr6:38697889-38875971	Hipk2	15258	ENSMUSG00000061436	chr6:38875971-38875971	-1	385	370	1530	1391	637	688	1206	38	538	1206	1307	460	1206	1356	173
ENSMUST00000028826	chr2:132781278-132795079	Chgb	12653	ENSMUSG00000027350	chr2:132781278-132781278	1	5	5	10	17	5	5	14	2	11	39	14	15	45	39	5
ENSMUST00000111072	chr14:68606027-68655842	Adam28	13522	ENSMUSG00000014725	chr14:68655842-68655842	-1	77	0	23	56	65	47	75	73	130	56	88	0	59	101	105
ENSMUST00000047560	chr11:84820856-84828964	Dhrs11	192970	ENSMUSG00000034449	chr11:84828964-84828964	-1	41	83	179	74	80	100	88	52	70	162	91	67	123	99	64
ENSMUST00000108180	chr4:32238804-32586104	Bach2	12014	ENSMUSG00000040270	chr4:32238804-32238804	1	104	92	192	150	73	80	167	59	87	182	191	63	167	189	107
ENSMUST00000173093	chr17:34879483-34895445	Zbtb12	193736	ENSMUSG00000049823	chr17:34879483-34879483	1	145	142	297	263	153	177	363	147	128	254	271	122	238	430	199
ENSMUST00000034244	chr8:72572103-72587282	Tmem38a	74166	ENSMUSG00000031791	chr8:72572103-72572103	1	118	130	308	173	147	158	245	159	92	236	234	100	201	206	186
ENSMUST00000078505	chr12:72211752-72409054	Rtn1	104001	ENSMUSG00000021087	chr12:72409054-72409054	-1	18	17	62	70	20	30	117	20	19	75	107	27	83	219	25
ENSMUST00000107046	chr7:100642892-100656953	Plekhb1	27276	ENSMUSG00000030701	chr7:100656953-100656953	-1	20	10	33	58	15	12	65	20	3	26	48	3	33	45	26
ENSMUST00000031131	chr5:66676098-66687231	Uchl1	22223	ENSMUSG00000029223	chr5:66676098-66676098	1	212	213	503	390	175	186	664	189	136	566	729	179	516	715	254
ENSMUST00000109865	chr2:151969398-151973935	Fam110a		ENSMUSG00000027459	chr2:151973935-151973935	-1	108	54	165	83	44	54	96	118	43	67	103	38	60	104	136
ENSMUST00000115713	chr18:36017707-36197380	Nrg2	100042150	ENSMUSG00000060275	chr18:36197380-36197380	-1	9	9	67	48	20	27	61	8	14	56	59	13	38	73	10
ENSMUST00000147399	chr3:100993530-101029556	Cd101	630146	ENSMUSG00000086564	chr3:101029556-101029556	-1	2	2	13	36	5	13	55	3	1	14	21	1	13	22	3
ENSMUST00000006669	chr2:71873224-71903858	Pdk1	228026	ENSMUSG00000006494	chr2:71873224-71873224	1	254	323	770	448	355	334	655	186	302	514	789	265	373	727	244
ENSMUST00000011400	chr11:46055992-46147343	Adam19	11492	ENSMUSG00000011256	chr11:46055992-46055992	1	2334	277	673	706	233	262	770	1319	279	577	1109	278	542	1313	1958
ENSMUST00000098550	chr8:85109647-85119637	Zfp791	244556	ENSMUSG00000074194	chr8:85119637-85119637	-1	21	22	55	49	15	20	40	14	18	39	40	14	25	45	19
ENSMUST00000195271	chr1:158245269-158356229	Brinp2	240843	ENSMUSG00000004031	chr1:158356229-158356229	-1	7	11	46	52	20	16	55	3	24	76	46	23	79	70	5
ENSMUST00000096030	chr6:38626660-38637239	Klrg2	74253	ENSMUSG00000071537	chr6:38637239-38637239	-1	17	32	243	127	84	72	184	5	41	87	150	30	53	143	10
ENSMUST00000146390	chr11:113619342-113626028	Sstr2	20606	ENSMUSG00000047904	chr11:113619342-113619342	1	11	12	24	46	17	17	24	1	17	94	32	18	113	79	4
ENSMUST00000023799	chr15:101929332-101940324	Krt79	223917	ENSMUSG00000061397	chr15:101940324-101940324	-1	1	1	2	13	0	3	39	1	0	3	17	0	1	70	1
ENSMUST00000094649	chr5:87065927-87092555	Ugt2b36	231396	ENSMUSG00000070704	chr5:87092555-87092555	-1	0	0	12	0	0	0	33	0	0	0	37	0	0	0	0
ENSMUST00000182889	chr16:11984113-11995390	Shisa9	72555	ENSMUSG00000022494	chr16:11984113-11984113	1	0	4	28	23	8	12	24	0	6	26	57	2	16	63	0
ENSMUST00000027269	chr1:53061640-53068079	Mstn	17700	ENSMUSG00000026100	chr1:53061640-53061640	1	0	0	14	0	0	27	81	0	0	0	57	0	0	0	0
ENSMUST00000027449	chr1:86666291-86670571	Nppc	18159	ENSMUSG00000026241	chr1:86670571-86670571	-1	0	7	33	17	7	11	17	0	2	24	30	4	11	32	0
ENSMUST00000023965	chr1:139547053-139560272	Cfhr1	50702	ENSMUSG00000057037	chr1:139560272-139560272	-1	0	25	28	28	21	0	14	0	0	46	41	0	23	0	0
ENSMUST00000181858	chr6:148988729-148991431	Gm26540		ENSMUSG00000097505	chr6:148988729-148988729	1	0	0	0	22	0	82	7	0	0	25	98	0	40	0	0
ENSMUST00000171788	chr8:105280410-105289528	4931428F04Rik		ENSMUSG00000014837	chr8:105289528-105289528	-1	75	57	171	119	68	94	133	85	93	155	219	92	162	226	79
ENSMUST00000118564	chr7:45783738-45804144	Lmtk3		ENSMUSG00000062044	chr7:45783738-45783738	1	80	58	145	127	58	59	102	142	62	180	158	73	162	252	101
ENSMUST00000000641	chr6:82911885-82939769	Sema4f	20355	ENSMUSG00000000627	chr6:82939769-82939769	-1	40	31	69	26	27	35	47	64	16	40	40	15	33	48	47
ENSMUST00000131361	chr10:61715287-61727921	Aifm2	71361	ENSMUSG00000020085	chr10:61715287-61715287	1	141	103	345	249	131	128	317	157	95	281	380	75	176	403	138
ENSMUST00000025117	chr18:25477632-25753983	Celf4	108013	ENSMUSG00000024268	chr18:25753983-25753983	-1	52	24	95	44	33	26	37	59	13	24	52	10	35	46	51
ENSMUST00000107162	chr7:96171244-96911093	Tenm4		ENSMUSG00000048078	chr7:96171244-96171244	1	430	756	2563	2163	1206	1343	1856	226	1056	1907	2020	889	1773	2062	286
ENSMUST00000147852	chr4:128883580-128903565	Trim62	67525	ENSMUSG00000041000	chr4:128883580-128883580	1	60	49	175	70	70	67	114	48	31	82	210	40	69	127	49
ENSMUST00000026795	chr6:116410077-116461178	Alox5	11689	ENSMUSG00000025701	chr6:116461178-116461178	-1	12	11	59	41	11	12	29	4	4	60	36	6	16	40	6
ENSMUST00000144331	chr17:51736187-51832672	Satb1	20230	ENSMUSG00000023927	chr17:51832672-51832672	-1	166	54	167	196	93	111	262	70	81	188	221	68	199	229	90
ENSMUST00000035045	chr9:99385420-99437381	Mras	17532	ENSMUSG00000032470	chr9:99437381-99437381	-1	609	923	3552	4012	1494	1533	2940	463	801	2633	3184	887	2336	3093	443
ENSMUST00000160721	chr18:38185914-38212053	Pcdh1	75599	ENSMUSG00000051375	chr18:38212053-38212053	-1	56	51	598	195	138	183	298	15	60	223	636	33	100	471	24
ENSMUST00000178457	chrX:123581700-123602134	Gm6604		ENSMUSG00000095474	chrX:123581700-123581700	1	2	0	0	75	0	0	37	1	1	72	60	1	1	0	1
ENSMUST00000008878	chr7:118972040-118995211	Gprc5b	64297	ENSMUSG00000008734	chr7:118995211-118995211	-1	198	125	427	420	154	219	402	69	193	317	539	156	364	474	95
ENSMUST00000160240	chr9:112065091-112185726	Arpp21	74100	ENSMUSG00000032503	chr9:112185726-112185726	-1	4	11	75	74	26	28	101	4	8	56	98	7	46	136	3
ENSMUST00000192949	chr2:11471433-11554077	Pfkfb3	170768	ENSMUSG00000026773	chr2:11554077-11554077	-1	228	123	315	295	153	165	252	83	108	274	316	130	238	248	108
ENSMUST00000068063	chr11:48985327-48992258	Tgtp1	21822	ENSMUSG00000078922	chr11:48992258-48992258	-1	18	46	228	593	131	133	682	24	113	147	529	37	181	416	16
ENSMUST00000066091	chr8:79338395-79399518	Smad1	17125	ENSMUSG00000031681	chr8:79399518-79399518	-1	259	213	477	519	248	318	388	202	266	529	681	240	466	745	176
ENSMUST00000040361	chr6:48537569-48541798	Atp6v0e2	76252	ENSMUSG00000039347	chr6:48537569-48537569	1	74	215	627	499	276	238	474	70	162	639	723	210	473	515	54
ENSMUST00000124659	chr11:100368958-100372716	Jup	16480	ENSMUSG00000001552	chr11:100372716-100372716	-1	1016	1156	2433	1920	1203	1311	1972	900	908	2244	2559	990	1869	2331	700
ENSMUST00000029326	chr3:60081869-60087566	Sucnr1	84112	ENSMUSG00000027762	chr3:60081869-60081869	1	5	30	106	98	27	56	133	4	2	48	129	2	28	93	3
ENSMUST00000042412	chr3:8663359-8667256	Hey1	15213	ENSMUSG00000040289	chr3:8667256-8667256	-1	19	14	30	36	10	16	34	66	10	53	41	23	57	47	25
ENSMUST00000192448	chr1:25775757-25780306			ENSMUSG00000103924	chr1:25780306-25780306	-1	0	0	17	16	0	29	15	1	1	32	0	1	25	81	0
ENSMUST00000039303	chr8:66697422-66706798	Npy1r	18166	ENSMUSG00000036437	chr8:66697422-66697422	1	28	29	82	79	48	36	64	31	25	70	85	28	60	74	20
ENSMUST00000032203	chr6:121636173-121679237	A2m	232345	ENSMUSG00000030111	chr6:121636173-121636173	1	150	166	1060	715	198	218	746	86	209	1219	1265	129	955	1325	78
ENSMUST00000128650	chr11:103070304-103078294	Plcd3	72469	ENSMUSG00000020937	chr11:103078294-103078294	-1	87	108	396	311	185	159	340	75	96	300	337	75	203	340	55
ENSMUST00000055872	chr11:116280939-116283938	Galr2	14428	ENSMUSG00000020793	chr11:116280939-116280939	1	3	26	116	61	36	31	44	4	32	105	95	34	66	0	2
ENSMUST00000055966	chrX:72432681-72656186	Gabra3	14396	ENSMUSG00000031343	chrX:72656186-72656186	-1	145	128	341	297	161	148	206	68	87	400	259	117	368	242	65
ENSMUST00000011733	chr17:55986511-55996881	Fsd1	240121	ENSMUSG00000011589	chr17:55986511-55986511	1	64	26	39	14	9	9	28	113	6	18	25	9	11	6	55
ENSMUST00000026494	chr18:77456110-77565136	Rnf165	225743	ENSMUSG00000025427	chr18:77565136-77565136	-1	29	26	76	105	37	42	110	15	35	87	122	40	95	123	13
ENSMUST00000113516	chr5:75932827-75978458	Kdr	16542	ENSMUSG00000062960	chr5:75978458-75978458	-1	61	8	31	20	6	5	16	30	10	31	36	7	28	33	27
ENSMUST00000020546	chr11:31357307-31370074	Stc2	20856	ENSMUSG00000020303	chr11:31370074-31370074	-1	90	70	384	137	68	93	189	78	62	158	460	42	66	366	52
ENSMUST00000032732	chr7:64501706-64753870	Apba2	11784	ENSMUSG00000030519	chr7:64501706-64501706	1	10	48	121	324	96	96	437	14	61	181	164	52	267	266	7
ENSMUST00000182379	chr10:69533772-69720860	Ank3	11735	ENSMUSG00000069601	chr10:69533772-69533772	1	361	251	644	559	310	332	430	98	240	463	455	194	489	370	114
ENSMUST00000087258	chrX:150645304-150657583	Tro	56191	ENSMUSG00000025272	chrX:150657583-150657583	-1	233	36	132	128	35	41	158	307	31	192	237	21	133	215	162
ENSMUST00000028020	chr1:162639155-162649693	Myoc	17926	ENSMUSG00000026697	chr1:162639155-162639155	1	0	6	56	9	17	24	40	2	6	17	40	1	17	44	0
ENSMUST00000101298	chr5:35056813-35080964	Dok7	231134	ENSMUSG00000044716	chr5:35056813-35056813	1	0	7	25	12	3	3	9	2	3	19	12	5	34	34	0
ENSMUST00000159067	chr5:138264952-138279958	Gpc2	71951	ENSMUSG00000029510	chr5:138279958-138279958	-1	132	126	251	148	102	114	139	196	73	215	262	81	178	243	92
ENSMUST00000159830	chr3:87971078-87973391	Nes	18008	ENSMUSG00000004891	chr3:87971078-87971078	1	392	391	1031	1175	558	576	803	563	529	1432	1175	559	1299	999	258
ENSMUST00000025503	chr18:58659482-58679570	Isoc1	66307	ENSMUSG00000024601	chr18:58659482-58659482	1	662	562	1608	1029	641	660	1275	379	479	1083	1586	467	746	1332	268
ENSMUST00000194194	chr9:35536651-35540209			ENSMUSG00000102472	chr9:35540209-35540209	-1	6	0	56	38	7	11	61	1	3	11	31	0	0	42	1
ENSMUST00000028123	chr2:22622205-22693874	Gad2	14417	ENSMUSG00000026787	chr2:22622205-22622205	1	18	9	32	25	14	14	35	2	10	18	23	7	18	24	3
ENSMUST00000113383	chr19:7092014-7105729	Flrt1	396184	ENSMUSG00000047787	chr19:7105729-7105729	-1	10	11	117	66	19	25	92	2	5	26	65	5	14	10	2
ENSMUST00000130116	chr5:14025276-14254314	Sema3e	20349	ENSMUSG00000063531	chr5:14025276-14025276	1	295	217	652	439	282	276	441	234	171	424	433	160	310	510	130
ENSMUST00000132188	chr1:91411483-91413208	Hes6	55927	ENSMUSG00000067071	chr1:91413208-91413208	-1	123	179	330	383	200	189	460	207	187	524	463	207	574	443	75
ENSMUST00000117556	chr6:38123174-38196593	D630045J12Rik	330286	ENSMUSG00000063455	chr6:38196593-38196593	-1	230	189	656	548	213	280	637	118	157	369	548	158	388	469	77
ENSMUST00000171523	chr7:9754636-9770571	Vmn2r46	100042894	ENSMUSG00000090342	chr7:9770571-9770571	-1	57	0	9	0	0	33	0	20	0	6	0	0	0	0	15
ENSMUST00000132980	chr3:96104527-96141518	Otud7b		ENSMUSG00000038495	chr3:96104527-96104527	1	657	498	1580	871	639	710	1289	516	680	983	1750	517	820	1497	251
ENSMUST00000034796	chr9:83778692-83806252	Elovl4	83603	ENSMUSG00000032262	chr9:83806252-83806252	-1	56	21	75	45	25	31	60	91	20	50	95	22	47	25	29
ENSMUST00000062684	chr4:15265831-15286753	Tmem64	100201	ENSMUSG00000043252	chr4:15265831-15265831	1	1102	860	2637	2004	963	1160	2637	678	532	1445	2075	732	1304	1723	351
ENSMUST00000175823	chr6:4747306-4755327	Peg10	170676	ENSMUSG00000092035	chr6:4747306-4747306	1	452	261	343	460	233	216	367	330	177	843	605	203	929	565	149
ENSMUST00000099678	chr2:102449366-102452499	Fjx1	14221	ENSMUSG00000075012	chr2:102452499-102452499	-1	121	100	468	298	126	134	401	130	82	230	438	94	196	310	44
ENSMUST00000030868	chr5:12383166-12588943	Sema3d	108151	ENSMUSG00000040254	chr5:12383166-12383166	1	217	1161	4332	2606	1525	1384	1981	276	1219	2892	4680	1173	1846	3400	83
ENSMUST00000049150	chr6:131299144-131313827	Styk1	243659	ENSMUSG00000032899	chr6:131313827-131313827	-1	85	30	55	41	22	42	27	14	27	63	53	20	49	32	11
ENSMUST00000120388	chr19:29925114-29960718	Il33		ENSMUSG00000024810	chr19:29925114-29925114	1	118	53	187	270	89	83	307	78	113	252	509	97	321	765	30
ENSMUST00000165341	chr10:107762223-107912134	Otogl	628870	ENSMUSG00000091455	chr10:107912134-107912134	-1	55	48	154	110	117	135	140	8	31	95	139	20	109	126	6
ENSMUST00000051209	chr7:6703892-6730421	Peg3	18616	ENSMUSG00000002265	chr7:6730421-6730421	-1	7396	3246	6331	4317	2438	2369	3447	3758	2097	5277	5067	1924	4661	5078	1479
ENSMUST00000026013	chrX:16619698-16687818	Maoa	17161	ENSMUSG00000025037	chrX:16619698-16619698	1	1266	857	2993	2005	1290	1456	3047	899	818	1512	2570	809	1198	2076	297
ENSMUST00000165770	chr8:87661810-87804439	Zfp423		ENSMUSG00000045333	chr8:87804439-87804439	-1	60	224	639	352	270	263	314	100	241	388	429	215	287	438	20
ENSMUST00000105845	chr4:136647539-136835988	Ephb2	13844	ENSMUSG00000028664	chr4:136835988-136835988	-1	878	519	2209	2243	744	801	2244	649	558	1882	2627	515	1697	2593	191
ENSMUST00000089056	chrX:38196573-38252429	Tmem255a	245386	ENSMUSG00000036502	chrX:38252429-38252429	-1	10	11	64	39	13	21	61	50	6	40	96	4	34	64	5
ENSMUST00000062829	chr6:52206288-52208722	Hoxa6	15403	ENSMUSG00000043219	chr6:52208722-52208722	-1	16	31	91	66	26	22	46	0	27	68	84	34	59	17	0
ENSMUST00000110383	chr13:24582189-24733816	Fam65b	193385	ENSMUSG00000036006	chr13:24582189-24582189	1	30	61	352	331	63	87	315	19	72	331	509	60	221	529	5
ENSMUST00000134825	chrX:142304752-142306294	Kcne1l	66240	ENSMUSG00000090122	chrX:142306294-142306294	-1	4	2	16	123	5	6	279	14	5	15	23	4	22	60	1
ENSMUST00000029046	chr3:10012548-10016607	Fabp5	16592	ENSMUSG00000027533	chr3:10012548-10012548	1	1375	975	4811	3090	1516	1649	4012	1588	953	4012	5282	1153	2633	4662	328
ENSMUST00000113043	chrX:139210042-139238333	Mum1l1		ENSMUSG00000042515	chrX:139210042-139210042	1	175	132	237	194	102	110	150	228	128	296	240	115	281	198	43
ENSMUST00000114434	chr6:52169062-52213115	Hoxa3	15400	ENSMUSG00000079560	chr6:52213115-52213115	-1	118	199	458	437	197	192	456	87	152	397	592	189	342	610	21
ENSMUST00000094666	chr4:131921771-131923140	Tmem200b	623230	ENSMUSG00000070720	chr4:131921771-131921771	1	55	12	42	40	9	10	76	57	19	34	46	23	24	70	11
ENSMUST00000078386	chr14:110748578-110755149	Slitrk6	239250	ENSMUSG00000045871	chr14:110755149-110755149	-1	182	195	562	364	249	260	402	129	156	422	445	157	387	434	31
ENSMUST00000050519	chr5:139907943-139974711	Elfn1	243312	ENSMUSG00000048988	chr5:139907943-139907943	1	7	16	83	105	21	36	122	2	13	26	41	17	24	56	0
ENSMUST00000182704	chr3:126921606-127409058	Ank2	109676	ENSMUSG00000032826	chr3:127409058-127409058	-1	515	375	1518	2339	681	690	1691	349	818	1310	1652	576	1369	1877	78
ENSMUST00000108109	chr3:37639947-37644598	Spry1		ENSMUSG00000037211	chr3:37639947-37639947	1	529	151	392	262	173	165	335	261	160	323	452	139	139	249	68
ENSMUST00000030568	chr5:17574281-17730268	Sema3c	20348	ENSMUSG00000028780	chr5:17574281-17574281	1	799	2807	6725	3897	2485	2485	2892	784	2411	5462	4332	1764	3655	3332	144
ENSMUST00000043605	chr13:58287516-58354862	Kif27	75050	ENSMUSG00000060176	chr13:58354862-58354862	-1	17	7	36	11	8	14	21	14	11	13	29	5	5	35	2
ENSMUST00000049452	chr9:103482947-103692807	Tmem108		ENSMUSG00000042757	chr9:103692807-103692807	-1	83	16	148	70	41	59	121	44	24	115	218	14	68	244	10
ENSMUST00000026120	chr3:18054174-18057517	Bhlhe22	59058	ENSMUSG00000025128	chr3:18054174-18054174	1	21	10	61	17	12	13	27	12	6	16	61	5	9	45	2
ENSMUST00000102961	chr4:41657498-41695442	Cntfr	12804	ENSMUSG00000028444	chr4:41695442-41695442	-1	117	7	44	17	9	13	31	129	4	26	82	4	21	122	19
ENSMUST00000029429	chr3:104944805-104961709	Wnt2b	22414	ENSMUSG00000027840	chr3:104961709-104961709	-1	105	13	77	54	17	24	81	18	8	35	96	7	27	137	6
ENSMUST00000100400	chr11:101999652-102026094	Mpp3	13384	ENSMUSG00000052373	chr11:102026094-102026094	-1	6	5	14	25	6	10	33	5	8	37	21	11	48	56	0
ENSMUST00000034285	chr8:119809225-119840579	Cotl1	72042	ENSMUSG00000031827	chr8:119840579-119840579	-1	247	126	487	479	197	178	425	533	153	508	672	129	451	561	55
ENSMUST00000177608	chr1:12692277-12861192	Sulf1		ENSMUSG00000016918	chr1:12692277-12692277	1	3327	2671	12045	12045	4014	4188	13941	1762	2169	10508	12045	2315	10508	13941	364
ENSMUST00000068214	chr4:65380803-66404611	Astn2	56079	ENSMUSG00000028373	chr4:66404611-66404611	-1	117	53	186	125	86	129	180	111	75	212	223	64	166	128	16
ENSMUST00000018644	chr11:62248984-62266453	Adora2b	11541	ENSMUSG00000018500	chr11:62248984-62248984	1	81	41	158	164	39	58	142	44	40	92	165	40	83	87	7
ENSMUST00000000412	chrX:166523007-166585720	Egfl6	54156	ENSMUSG00000000402	chrX:166585720-166585720	-1	479	1842	3890	3091	2337	2481	2888	654	3251	6715	8422	2567	5283	7018	71
ENSMUST00000060303	chr18:84011627-84086404	Tshz1	110796	ENSMUSG00000046982	chr18:84086404-84086404	-1	517	618	1284	1530	529	591	1241	309	574	1231	1188	478	1215	1136	48
ENSMUST00000171719	chr9:124101950-124113557	Ccr2		ENSMUSG00000049103	chr9:124101950-124101950	1	0	22	40	13	37	0	24	67	0	28	27	0	0	0	0
ENSMUST00000156396	chr7:66839735-66969555	Adamts17	233332	ENSMUSG00000058145	chr7:66839735-66839735	1	69	234	1082	604	273	349	610	143	202	558	820	164	457	495	10
ENSMUST00000193597	chr3:82032045-82074689	Gucy1b3	54195	ENSMUSG00000028005	chr3:82074689-82074689	-1	71	77	235	243	112	117	304	79	71	215	290	77	202	276	7
ENSMUST00000136118	chr18:42637432-42899503	Ppp2r2b	72930	ENSMUSG00000024500	chr18:42899503-42899503	-1	30	23	57	59	20	33	71	47	24	63	106	19	57	89	3
ENSMUST00000174869	chr15:102967443-103015676	Hoxc5	15424	ENSMUSG00000022485	chr15:102967443-102967443	1	126	52	252	174	55	77	216	79	46	132	296	49	96	202	9
ENSMUST00000070587	chr6:52177498-52180851	5730596B20Rik		ENSMUSG00000056468	chr6:52177498-52177498	1	28	33	101	84	30	33	101	4	36	99	138	35	80	122	0
ENSMUST00000159840	chr4:152390742-152448840	Kcnab2	16498	ENSMUSG00000028931	chr4:152448840-152448840	-1	48	28	50	40	13	28	56	27	25	62	54	26	57	51	2
ENSMUST00000122064	chr3:137341067-137432185	Emcn	59308	ENSMUSG00000054690	chr3:137341067-137341067	1	175	33	68	56	5	68	68	206	5	25	65	30	69	94	8
ENSMUST00000023435	chr16:56805161-56886166	Tmem45a	56277	ENSMUSG00000022754	chr16:56886166-56886166	-1	344	278	562	483	264	262	601	584	210	493	675	200	366	545	20
ENSMUST00000110324	chr2:128862981-128897034	Fbln7	70370	ENSMUSG00000027386	chr2:128862981-128862981	1	44	42	88	92	24	26	72	97	29	71	63	34	94	100	2
ENSMUST00000065383	chr19:60144675-60162591	E330013P04Rik		ENSMUSG00000053117	chr19:60144675-60144675	1	18	283	712	545	439	419	211	25	261	803	330	226	469	194	0
ENSMUST00000048794	chr6:52201754-52204587	Hoxa5	15402	ENSMUSG00000038253	chr6:52204587-52204587	-1	125	216	1092	890	357	338	1317	142	201	666	1419	208	484	1483	5
ENSMUST00000170104	chr14:6259747-6287250	Gm3411	100861615	ENSMUSG00000079396	chr14:6287250-6287250	-1	27	13	47	45	13	3	36	18	41	51	65	26	36	34	0
ENSMUST00000063433	chr2:165655298-165771727	Eya2		ENSMUSG00000017897	chr2:165655298-165655298	1	43	30	61	55	34	33	77	50	20	56	71	17	60	54	1
ENSMUST00000091813	chr18:78100091-78123426	Slc14a1		ENSMUSG00000059336	chr18:78123426-78123426	-1	46	2	11	7	6	3	9	53	2	6	9	0	2	1	1
ENSMUST00000039178	chr1:160085029-160153580	Tnn	329278	ENSMUSG00000026725	chr1:160153580-160153580	-1	34	46	140	306	53	78	585	168	104	188	266	71	173	331	2
ENSMUST00000034692	chr9:20667986-20728219	Olfm2	244723	ENSMUSG00000032172	chr9:20728219-20728219	-1	19	20	73	38	28	30	27	37	18	75	105	19	64	87	0
ENSMUST00000125435	chr14:116925531-117975406	Gpc6	23888	ENSMUSG00000058571	chr14:116925531-116925531	1	1571	1341	5054	3032	1475	1605	2397	1156	1198	3240	3997	1305	2560	3642	46
ENSMUST00000055619	chr11:75164565-75169519	Hic1	15248	ENSMUSG00000043099	chr11:75169519-75169519	-1	731	197	1018	654	232	262	795	548	138	768	1118	142	532	960	20
ENSMUST00000030560	chr4:130164454-130174802	Tinagl1		ENSMUSG00000028776	chr4:130174802-130174802	-1	610	378	1725	1441	578	673	1664	278	224	1123	1504	258	934	1632	12
ENSMUST00000009425	chr6:48569698-48572670	Rarres2	71660	ENSMUSG00000009281	chr6:48572670-48572670	-1	25	24	133	313	28	43	221	40	50	143	172	40	112	111	0
ENSMUST00000069360	chrX:52272426-52613921	Gpc3	14734	ENSMUSG00000055653	chrX:52613921-52613921	-1	4470	1616	3998	2503	1558	1869	2735	12018	3635	10500	10500	2626	10105	10501	216
ENSMUST00000111983	chr2:74711927-74748271	Hoxd3	15434	ENSMUSG00000079277	chr2:74711927-74711927	1	52	65	155	220	61	80	214	25	62	134	150	58	83	177	0
ENSMUST00000005019	chr3:87948666-87953376	Crabp2	12904	ENSMUSG00000004885	chr3:87948666-87948666	1	442	760	1972	1458	807	774	1204	733	545	1411	1203	610	1198	1161	14
ENSMUST00000062216	chr19:59458372-59465357	Emx2	13797	ENSMUSG00000043969	chr19:59458372-59458372	1	142	235	611	411	270	273	241	99	199	651	501	207	402	453	2
ENSMUST00000057613	chr4:9844372-9862345	Gdf6	242316	ENSMUSG00000051279	chr4:9844372-9844372	1	72	18	142	51	38	39	77	24	12	42	58	9	19	41	0
ENSMUST00000194555	chr1:175059087-175492500	Rgs7	24012	ENSMUSG00000026527	chr1:175492500-175492500	-1	34	4	16	17	12	9	7	52	6	21	11	3	32	14	0
ENSMUST00000058829	chr18:86394952-86501897	Neto1	246317	ENSMUSG00000050321	chr18:86394952-86394952	1	81	18	99	46	13	10	42	23	15	50	48	23	48	61	0
ENSMUST00000105511	chr10:34389981-34397085	Col10a1	12813	ENSMUSG00000039462	chr10:34389981-34389981	1	95	10	12	7	3	7	12	94	0	10	14	3	6	16	1
ENSMUST00000132583	chr8:119992438-120052793	Crispld2	78892	ENSMUSG00000031825	chr8:119992438-119992438	1	1289	59	129	201	42	48	434	764	30	95	302	49	90	482	15
ENSMUST00000120397	chr3:135281221-135304426	Bdh2	69772	ENSMUSG00000028167	chr3:135281221-135281221	1	43	14	44	29	13	31	32	100	28	38	74	27	29	48	0
ENSMUST00000000128	chr11:59306928-59333552	Wnt9a	216795	ENSMUSG00000000126	chr11:59306928-59306928	1	97	233	904	700	341	360	801	91	112	569	1059	137	447	821	0
ENSMUST00000062606	chr5:136038496-136045303	Upk3b	100647	ENSMUSG00000042985	chr5:136038496-136038496	1	378	99	1034	625	221	259	570	59	50	345	546	40	206	367	0
ENSMUST00000036069	chr19:23302609-23448322	Mamdc2	71738	ENSMUSG00000033207	chr19:23448322-23448322	-1	234	59	388	220	95	86	269	97	54	144	334	48	112	289	0
ENSMUST00000072182	chr16:94085260-94127032	Sim2	20465	ENSMUSG00000062713	chr16:94085260-94085260	1	310	154	322	337	131	144	352	292	130	452	545	132	374	603	0
ENSMUST00000102732	chr2:62500943-62574075	Fap	14089	ENSMUSG00000000392	chr2:62574075-62574075	-1	411	258	998	925	331	415	925	687	289	847	1356	270	806	1705	0
ENSMUST00000194837	chr1:140823327-140823718			ENSMUSG00000102500	chr1:140823327-140823327	1	0	0	0	88	0	0	66	61	0	0	0	0	0	103	0
ENSMUST00000085735	chr12:10898566-10900296	Pgk1-rs7		ENSMUSG00000066632	chr12:10900296-10900296	-1	285	225	0	0	66	0	46	0	126	0	1	0	0	1020	16
ENSMUST00000025946	chr19:37697808-37701528	Cyp26a1	13082	ENSMUSG00000024987	chr19:37697808-37697808	1	0	1	283	680	121	128	2531	1	0	61	1322	0	41	1617	4
ENSMUST00000143135	chr6:18270136-18289048	Gm15592		ENSMUSG00000087389	chr6:18289048-18289048	-1	0	52	0	12	0	0	24	0	17	0	0	0	0	67	48
ENSMUST00000025647	chr19:10668957-10678071	Pga5	58803	ENSMUSG00000024738	chr19:10678071-10678071	-1	0	0	45	53	20	21	359	0	0	8	118	0	2	112	11
ENSMUST00000095762	chr10:33083483-33476709	Trdn	76757	ENSMUSG00000019787	chr10:33083483-33083483	1	0	0	14	12	0	0	34	0	0	20	13	24	0	68	0
ENSMUST00000177817	chr14:19415857-19418930	Gm21738		ENSMUSG00000095280	chr14:19418930-19418930	-1	31	0	48	95	85	88	21	0	34	0	24	42	0	101	139
ENSMUST00000194644	chr1:25686062-25691501			ENSMUSG00000102317	chr1:25691501-25691501	-1	85	40	41	49	38	0	13	52	62	29	28	46	0	69	75
ENSMUST00000102526	chr11:73234292-73261239	Trpv1	193034	ENSMUSG00000005952	chr11:73234292-73234292	1	0	4	16	9	13	15	42	2	0	1	26	1	0	44	0
ENSMUST00000192556	chr1:191535885-191536892			ENSMUSG00000102246	chr1:191536892-191536892	-1	0	0	15	61	41	0	13	55	0	0	14	14	0	0	24
ENSMUST00000193349	chr2:12389872-12392483			ENSMUSG00000104406	chr2:12392483-12392483	-1	2	1	1	1	45	1	17	2	26	1	44	17	26	90	33
ENSMUST00000031533	chr6:16833381-16898441	Tfec	21426	ENSMUSG00000029553	chr6:16898441-16898441	-1	80	17	10	44	11	10	21	63	47	18	24	9	0	60	0
ENSMUST00000036825	chr13:54758860-54766595	Sncb	104069	ENSMUSG00000034891	chr13:54766595-54766595	-1	0	1	8	25	5	2	33	0	0	2	8	0	7	52	1
ENSMUST00000085677	chr9:58129088-58153955	Stra6		ENSMUSG00000032327	chr9:58129088-58129088	1	3	0	465	348	108	171	792	12	0	108	977	0	52	1006	31
ENSMUST00000029454	chr3:102086415-102146514	Casq2	12373	ENSMUSG00000027861	chr3:102086415-102086415	1	8	6	15	41	0	3	60	25	0	13	40	2	23	113	1
ENSMUST00000122945	chr11:87568903-87585241	2017-09-04	18952	ENSMUSG00000020486	chr11:87568903-87568903	1	19	2	5	34	4	2	24	20	2	10	14	3	17	139	2
ENSMUST00000053734	chr2:122279247-122298165	Duox2	214593	ENSMUSG00000068452	chr2:122298165-122298165	-1	0	0	66	11	9	8	35	0	0	5	77	0	0	54	1
ENSMUST00000126555	chr11:114765388-114786179	Kif19a	286942	ENSMUSG00000010021	chr11:114765388-114765388	1	1	0	9	16	7	7	52	1	0	8	38	0	3	40	0
ENSMUST00000168003	chr6:84571414-84593908	Cyp26b1		ENSMUSG00000063415	chr6:84593908-84593908	-1	141	18	4005	2741	925	1074	5067	36	3	951	6702	13	328	7009	28
ENSMUST00000044790	chr5:114254164-114273807	Foxn4	116810	ENSMUSG00000042002	chr5:114273807-114273807	-1	0	0	52	86	14	14	209	0	0	41	158	2	41	219	1
ENSMUST00000195576	chr1:162916551-162937515	Fmo6	226565	ENSMUSG00000095576	chr1:162937515-162937515	-1	11	0	1080	1305	271	376	3635	0	0	567	2662	2	324	2628	16
ENSMUST00000145021	chr11:67211256-67237573	Gm12300		ENSMUSG00000085348	chr11:67237573-67237573	-1	0	0	10	33	7	3	71	0	0	16	28	0	12	57	0
ENSMUST00000192663	chr16:77654531-77655438			ENSMUSG00000102267	chr16:77654531-77654531	1	5	2	1	31	2	2	39	3	29	33	18	2	2	9	3
ENSMUST00000124516	chr11:67200052-67224575	Myh1	17879	ENSMUSG00000056328	chr11:67200052-67200052	1	0	9	283	575	64	83	1805	10	30	347	688	25	303	1121	1
ENSMUST00000089112	chr2:152143561-152149097	Tcf15	21407	ENSMUSG00000068079	chr2:152143561-152143561	1	0	2	82	94	13	11	205	0	0	24	61	2	11	77	9
ENSMUST00000112523	chr6:124430759-124462744	Clstn3	232370	ENSMUSG00000008153	chr6:124462744-124462744	-1	7	0	152	71	46	66	199	16	2	27	312	1	19	397	202
ENSMUST00000180968	chr4:145601963-145711968	Gm26763		ENSMUSG00000097661	chr4:145711968-145711968	-1	0	5	9	15	9	4	6	0	0	3	14	3	0	36	92
ENSMUST00000023806	chr15:102150526-102163474	Soat2	223920	ENSMUSG00000023045	chr15:102150526-102150526	1	13	3	23	17	4	10	42	8	7	11	35	1	1	69	9
ENSMUST00000021022	chr11:83409137-83418834	Rasl10b	276952	ENSMUSG00000020684	chr11:83409137-83409137	1	71	10	67	79	20	16	258	36	5	46	177	8	40	182	10
ENSMUST00000123434	chr11:66911981-66929876	Pirt	193003	ENSMUSG00000048070	chr11:66911981-66911981	1	5	0	50	62	14	21	189	1	3	41	205	3	48	246	2
ENSMUST00000070085	chr3:107039504-107054347	AI504432		ENSMUSG00000056145	chr3:107039504-107039504	1	0	0	71	28	41	0	66	77	1	22	41	27	15	80	66
ENSMUST00000089296	chr7:104642880-104647305	Olfr658	259051	ENSMUSG00000070421	chr7:104647305-104647305	-1	20	11	6	21	8	22	57	13	9	4	22	6	5	40	10
ENSMUST00000006667	chr7:106156556-106215310	Gvin1		ENSMUSG00000045868	chr7:106215310-106215310	-1	0	64	0	0	189	0	0	18	67	0	0	70	0	246	2
ENSMUST00000002101	chr9:44969572-44980431	Cd3g	12502	ENSMUSG00000002033	chr9:44980431-44980431	-1	0	0	376	293	93	100	632	0	0	85	334	0	19	240	53
ENSMUST00000032766	chr7:79593363-79617657	Rhcg	56315	ENSMUSG00000030549	chr7:79617657-79617657	-1	0	0	17	8	3	5	27	0	0	1	33	0	2	16	72
ENSMUST00000058610	chr13:3940688-3945349	Ucn3	83428	ENSMUSG00000044988	chr13:3945349-3945349	-1	2	2	20	28	7	8	50	1	1	22	65	1	10	109	0
ENSMUST00000034889	chr9:58823512-58860955	Hcn4	330953	ENSMUSG00000032338	chr9:58823512-58823512	1	3	1	351	159	73	70	291	0	2	40	332	2	20	307	3
ENSMUST00000130734	chr6:79926414-80023156	Gm4409		ENSMUSG00000086739	chr6:80023156-80023156	-1	36	0	0	0	0	38	0	0	37	0	56	0	0	148	0
ENSMUST00000061324	chr10:72309225-72311848	Gm9923		ENSMUSG00000053830	chr10:72309225-72309225	1	26	40	16	34	0	14	28	0	0	0	0	0	0	53	0
ENSMUST00000033229	chr7:103851745-103853240	Hbb-y	15135	ENSMUSG00000052187	chr7:103853240-103853240	-1	2	14	4194	2514	892	1356	8429	1	13	868	4677	9	521	5462	14
ENSMUST00000192640	chr9:88447908-88448947			ENSMUSG00000103048	chr9:88448947-88448947	-1	0	0	61	47	15	0	72	0	16	67	79	71	32	103	61
ENSMUST00000028672	chr2:91929828-91932297	Mdk		ENSMUSG00000027239	chr2:91932297-91932297	-1	402	42	92	457	85	84	725	1924	87	194	448	90	286	608	755
ENSMUST00000031835	chr6:48895254-48909188	Aoc1		ENSMUSG00000029811	chr6:48895254-48895254	1	0	0	100	148	39	50	447	0	0	60	195	0	70	346	0
ENSMUST00000133700	chr11:98351489-98357286	Ppp1r1b	19049	ENSMUSG00000061718	chr11:98351489-98351489	1	0	2	8	32	4	4	37	0	4	8	15	4	14	60	0
ENSMUST00000095820	chr12:17284721-17324712	Atp6v1c2	68775	ENSMUSG00000020566	chr12:17324712-17324712	-1	1	0	22	20	10	6	64	1	2	5	35	2	6	26	23
ENSMUST00000110125	chr15:63775968-63808759	Gsdmc	83492	ENSMUSG00000079025	chr15:63808759-63808759	-1	0	0	368	118	150	172	283	0	0	28	441	0	8	206	0
ENSMUST00000134352	chr13:32704680-32781716	Mylk4	238564	ENSMUSG00000044951	chr13:32781716-32781716	-1	5	9	17	35	19	7	79	9	8	15	47	4	21	64	6
ENSMUST00000133125	chrX:96239926-96243636	F630028O10Rik		ENSMUSG00000078122	chrX:96239926-96239926	1	96	0	0	0	0	0	11	52	0	0	13	12	0	0	0
ENSMUST00000165386	chr15:3280627-3303526	Ccdc152	100039139	ENSMUSG00000091119	chr15:3303526-3303526	-1	0	69	36	23	50	0	41	63	13	7	24	54	31	60	42
ENSMUST00000043061	chr13:104845283-104863893	Fam159b	77803	ENSMUSG00000042655	chr13:104863893-104863893	-1	4	0	4	20	4	8	41	3	0	15	27	5	11	54	15
ENSMUST00000099091	chr3:57666485-57692537	Ankub1	242037	ENSMUSG00000074591	chr3:57692537-57692537	-1	0	0	11	36	5	9	61	0	0	12	44	1	17	41	12
ENSMUST00000077918	chr3:129836739-129875328	Cfi	12630	ENSMUSG00000058952	chr3:129836739-129836739	1	6	5	14	41	11	5	55	2	9	14	27	3	22	71	0
ENSMUST00000027529	chr1:90958133-90969661	Rab17		ENSMUSG00000026304	chr1:90969661-90969661	-1	1	2	110	114	25	21	247	1	3	68	185	1	39	182	2
ENSMUST00000054260	chr19:34008254-34047903	Lipk	240633	ENSMUSG00000024771	chr19:34008254-34008254	1	2	0	0	29	0	0	37	1	54	0	1	1	15	0	0
ENSMUST00000003135	chr1:135253575-135258568	Elf3	13710	ENSMUSG00000003051	chr1:135258568-135258568	-1	0	3	132	194	41	47	381	0	1	105	288	3	65	282	1545
ENSMUST00000145195	chr3:135307700-135342535	Slc9b2	97086	ENSMUSG00000037994	chr3:135307700-135307700	1	15	0	21	40	5	3	49	11	3	12	39	4	16	31	6
ENSMUST00000060833	chr1:166130238-166166510	Gpa33	59290	ENSMUSG00000000544	chr1:166130238-166130238	1	0	2	1	27	2	5	40	0	0	9	3	2	1	6	427
ENSMUST00000073228	chr2:151996535-152009258	Slc52a3	69698	ENSMUSG00000027463	chr2:151996535-151996535	1	3	1	727	257	168	208	497	2	0	68	504	0	15	344	122
ENSMUST00000161549	chr1:58113130-58115009	Aox3	71724	ENSMUSG00000064294	chr1:58113130-58113130	1	3	8	1030	1874	271	325	1946	4	14	396	1039	20	336	1484	252
ENSMUST00000172522	chr16:26714446-26755491	Gm20319		ENSMUSG00000092545	chr16:26755491-26755491	-1	0	36	0	0	0	0	0	0	110	0	0	0	0	121	0
ENSMUST00000084966	chr17:13108617-13131791	Unc93a	381058	ENSMUSG00000067049	chr17:13131791-13131791	-1	15	20	33	30	27	33	102	5	47	12	80	35	9	65	22
ENSMUST00000089184	chr11:61022564-61071131	Kcnj12	16515	ENSMUSG00000042529	chr11:61022564-61022564	1	0	0	9	15	5	3	42	0	1	10	16	1	8	37	54
ENSMUST00000025636	chr19:11067471-11081102	Ms4a8a	64381	ENSMUSG00000024730	chr19:11081102-11081102	-1	0	0	37	20	14	19	40	0	0	11	79	0	2	42	0
ENSMUST00000117507	chr3:95734147-95739569	Ecm1	13601	ENSMUSG00000028108	chr3:95739569-95739569	-1	611	756	5277	2597	1975	2271	5955	400	613	1942	18774	488	1441	12031	80
ENSMUST00000101395	chr6:52189671-52191753	Hoxa4	15401	ENSMUSG00000000942	chr6:52191753-52191753	-1	16	17	175	200	54	38	288	21	14	119	376	13	78	308	6
ENSMUST00000092627	chr10:29211643-29230779	9330159F19Rik	212448	ENSMUSG00000004360	chr10:29211643-29211643	1	60	19	25	74	34	0	75	65	15	105	55	61	125	103	44
ENSMUST00000189802	chr1:62821355-62832370	Gm4208		ENSMUSG00000100426	chr1:62832370-62832370	-1	0	8	4	29	15	6	32	2	6	3	3	9	10	35	0
ENSMUST00000132475	chr16:32735886-32750816	Muc4	140474	ENSMUSG00000079620	chr16:32735886-32735886	1	0	0	60	27	31	39	82	0	0	28	139	0	6	138	0
ENSMUST00000162519	chr5:138225898-138239672	Nxpe5	381680	ENSMUSG00000047592	chr5:138225898-138225898	1	11	8	24	40	10	8	43	3	9	15	23	3	7	58	1
ENSMUST00000113212	chr1:87386363-87394729	Kcnj13	100040591	ENSMUSG00000079436	chr1:87394729-87394729	-1	24	34	7	22	10	8	30	17	10	6	7	7	6	50	14
ENSMUST00000156081	chr4:117700188-117700923	Gm12840		ENSMUSG00000086320	chr4:117700188-117700188	1	46	39	4323	5963	887	990	5454	6	30	1820	4323	47	958	4185	38
ENSMUST00000033458	chrX:56136572-56153498	3830403N18Rik	70691	ENSMUSG00000031125	chrX:56136572-56136572	1	36	0	0	60	16	38	58	101	37	44	37	54	0	0	48
ENSMUST00000006046	chr6:92242061-92244650	Trh	22044	ENSMUSG00000005892	chr6:92244650-92244650	-1	0	1	22	304	20	16	228	0	5	144	74	20	350	278	887
ENSMUST00000020677	chr11:9118103-9136164	Upp1		ENSMUSG00000020407	chr11:9118103-9118103	1	4	4	29	55	30	43	163	2	15	54	144	18	30	123	1343
ENSMUST00000011493	chr7:24870057-24877651	Dmrtc2	71241	ENSMUSG00000011349	chr7:24870057-24870057	1	0	1	108	136	30	45	263	0	1	58	147	6	55	222	0
ENSMUST00000195645	chr9:88826604-88826813			ENSMUSG00000103837	chr9:88826813-88826813	-1	1	0	12	16	34	0	14	2	36	2	10	5	0	0	134
ENSMUST00000026498	chr17:40293758-40319207	Crisp1	11571	ENSMUSG00000025431	chr17:40319207-40319207	-1	20	11	6	21	8	6	20	14	9	17	22	6	6	40	152
ENSMUST00000026500	chr10:127000709-127020994	Avil	11567	ENSMUSG00000025432	chr10:127000709-127000709	1	8	23	36	113	44	64	288	15	29	75	129	30	78	236	6
ENSMUST00000151278	chr4:146156824-146158927	Zfp600		ENSMUSG00000066007	chr4:146156824-146156824	1	0	0	3	23	0	0	18	9	7	40	24	17	15	15	2593
ENSMUST00000009143	chr2:172868012-172940321	Bmp7	12162	ENSMUSG00000008999	chr2:172940321-172940321	-1	1	1	100	60	13	19	85	8	0	46	222	0	25	145	154
ENSMUST00000023330	chr16:48431237-48630905	Morc1	17450	ENSMUSG00000022652	chr16:48431237-48431237	1	8	8	1	40	11	5	25	4	5	22	7	4	9	21	1417
ENSMUST00000077119	chr5:137953809-137962959	Gjc3	118446	ENSMUSG00000056966	chr5:137962959-137962959	-1	10	6	15	32	9	8	116	11	17	27	40	13	21	37	4
ENSMUST00000044380	chr12:57540631-57546121	Foxa1	15375	ENSMUSG00000035451	chr12:57546121-57546121	-1	9	9	35	13	11	17	44	0	2	9	61	9	5	64	2
ENSMUST00000137626	chr2:164940780-164948894	Mmp9	17395	ENSMUSG00000017737	chr2:164940780-164940780	1	12	4	4	9	4	2	9	40	3	8	17	4	6	33	4
ENSMUST00000046186	chr5:33213518-33218238	Spon2	100689	ENSMUSG00000037379	chr5:33218238-33218238	-1	71	61	631	533	211	246	911	109	65	220	902	55	157	801	12
ENSMUST00000181742	chr13:99100706-99107580	Gm807		ENSMUSG00000097848	chr13:99100706-99100706	1	0	0	8	10	4	4	18	4	0	3	8	1	5	36	57
ENSMUST00000026036	chrX:86191764-86195947	Nr0b1	11614	ENSMUSG00000025056	chrX:86191764-86191764	1	0	3	134	76	75	92	271	0	0	51	177	0	23	268	636
ENSMUST00000105987	chr4:131768457-131838288	Ptpru	19273	ENSMUSG00000028909	chr4:131838288-131838288	-1	26	20	532	445	88	108	636	18	18	220	686	10	127	506	9
ENSMUST00000032336	chr6:136612070-136661928	Plbd1	66857	ENSMUSG00000030214	chr6:136661928-136661928	-1	10	3	11	6	9	3	34	5	16	10	19	8	9	62	87
ENSMUST00000165735	chr9:22126731-22135746	Acp5		ENSMUSG00000001348	chr9:22135746-22135746	-1	14	4	5	8	3	2	17	46	7	4	7	6	4	19	193
ENSMUST00000122097	chr2:176473278-176483160	Gm14434	668039	ENSMUSG00000078881	chr2:176483160-176483160	-1	17	12	4	16	0	52	10	120	13	0	48	0	10	17	85
ENSMUST00000187536	chr9:90938980-90939195	Gm29408		ENSMUSG00000099406	chr9:90938980-90938980	1	8	3	651	657	103	136	638	0	6	266	659	5	113	539	4
ENSMUST00000190193	chr9:105856078-105960643	Col6a5	665033	ENSMUSG00000091345	chr9:105960643-105960643	-1	33	8	23	68	25	17	83	20	15	19	30	15	24	65	20
ENSMUST00000034600	chr9:45042425-45054015	Mpzl2	14012	ENSMUSG00000032092	chr9:45042425-45042425	1	20	5	2666	1515	567	638	2312	22	3	699	2883	3	300	1942	475
ENSMUST00000031249	chr5:104079111-104114088	Sparcl1	13602	ENSMUSG00000029309	chr5:104114088-104114088	-1	88	15	1275	1313	272	338	2271	345	26	1490	3880	32	1504	4479	11
ENSMUST00000135186	chr2:129016952-129021756	Gm14027		ENSMUSG00000090248	chr2:129016952-129016952	1	58	0	11	10	59	0	31	65	15	19	35	0	0	0	0
ENSMUST00000009522	chr19:34668403-34747289	Slc16a12	240638	ENSMUSG00000009378	chr19:34747289-34747289	-1	40	8	25	14	10	5	40	15	0	11	35	6	13	61	74
ENSMUST00000035471	chr17:67697265-67822645	Lama1	16772	ENSMUSG00000032796	chr17:67697265-67697265	1	130	74	922	1158	292	326	1574	71	68	362	892	58	293	1004	902
ENSMUST00000188116	chr9:58006411-58020742	Cyp11a1	13070	ENSMUSG00000032323	chr9:58006411-58006411	1	61	9	18	11	14	10	23	32	11	11	70	6	6	42	0
ENSMUST00000181457	chr7:127982570-127984881	Gm26690		ENSMUSG00000097751	chr7:127984881-127984881	-1	0	26	24	33	29	0	27	45	7	35	27	26	40	68	22
ENSMUST00000139999	chr5:136054492-136064324	Upk3bl	69665	ENSMUSG00000006143	chr5:136054492-136054492	1	0	0	9	34	4	3	33	2	0	4	12	1	10	6	0
ENSMUST00000143692	chr7:122288751-122634399	Prkcb	18751	ENSMUSG00000052889	chr7:122288751-122288751	1	18	37	292	499	142	173	1200	27	53	101	174	43	118	284	1
ENSMUST00000141190	chr15:101411043-101411983	Krt7	110310	ENSMUSG00000023039	chr15:101411043-101411043	1	74	7	7	7	9	8	25	30	5	13	31	7	7	56	9
ENSMUST00000063750	chr14:16430842-16575472	Rarb	218772	ENSMUSG00000017491	chr14:16575472-16575472	-1	40	3	1351	837	306	395	1522	80	7	500	1787	5	299	1637	25
ENSMUST00000078686	chr7:34674468-34812686	Chst8	68947	ENSMUSG00000060402	chr7:34812686-34812686	-1	11	4	16	10	6	10	31	22	3	9	41	0	5	33	55
ENSMUST00000178904	chr19:35835221-35924578	A830019P07Rik		ENSMUSG00000094707	chr19:35924578-35924578	-1	0	0	15	38	0	0	26	32	0	0	15	37	23	0	24
ENSMUST00000029971	chr4:34688559-34730206	1700003M02Rik	69329	ENSMUSG00000028294	chr4:34730206-34730206	-1	7	38	372	619	166	154	959	4	37	277	444	53	247	646	51
ENSMUST00000162544	chr11:97349431-97352077	Gpr179	217143	ENSMUSG00000070337	chr11:97352077-97352077	-1	5	30	13	134	33	31	180	0	39	40	24	39	48	60	990
ENSMUST00000144270	chr5:75574916-75656722	Kit	16590	ENSMUSG00000005672	chr5:75574916-75574916	1	8	30	159	260	114	98	481	21	51	143	362	73	231	478	2369
ENSMUST00000109020	chr2:175789357-175801093	Gm14288	13999	ENSMUSG00000078889	chr2:175801093-175801093	-1	58	147	0	40	154	0	0	23	77	0	0	158	0	0	0
ENSMUST00000066537	chr3:106016919-106024911	Chil5	229687	ENSMUSG00000043873	chr3:106024911-106024911	-1	0	17	10	44	32	0	8	0	0	8	9	10	0	0	0
ENSMUST00000160089	chr14:26389199-26395521	Gm16241		ENSMUSG00000090104	chr14:26389199-26389199	1	72	75	3451	3552	835	887	4487	70	102	1961	3765	89	894	3552	284
ENSMUST00000052650	chr11:96281905-96285315	Hoxb8	15416	ENSMUSG00000056648	chr11:96281905-96281905	1	155	91	104	122	68	71	221	74	48	101	254	68	75	332	4
ENSMUST00000186823	chr1:87080171-87096418	Gm29371		ENSMUSG00000101625	chr1:87080171-87080171	1	6	4	469	474	72	85	427	0	7	206	420	7	70	271	6
ENSMUST00000054202	chr6:89931649-89940507	Vmn1r45	22297	ENSMUSG00000044248	chr6:89940507-89940507	-1	0	4	248	121	85	104	274	0	7	54	249	5	30	206	27
ENSMUST00000141601	chr5:28200819-28245792	Cnpy1	269637	ENSMUSG00000044681	chr5:28245792-28245792	-1	0	9	71	162	33	37	250	0	4	169	222	15	175	347	508
ENSMUST00000053499	chr1:72642980-72700564	Ankar	319695	ENSMUSG00000039342	chr1:72700564-72700564	-1	2	45	17	0	0	1	1	1	26	0	16	16	1	81	30
ENSMUST00000070059	chr17:7363712-7385305	Gm9992	667372	ENSMUSG00000056133	chr17:7385305-7385305	-1	9	9	25	21	21	21	52	2	10	7	24	10	5	35	24
ENSMUST00000002395	chr14:55618037-55625395	Rec8	56739	ENSMUSG00000002324	chr14:55618037-55618037	1	1	4	150	157	52	48	225	0	6	87	156	7	27	122	780
ENSMUST00000195128	chr1:25345978-25349082			ENSMUSG00000103214	chr1:25349082-25349082	-1	16	9	5	33	7	5	4	11	7	4	5	5	5	39	8
ENSMUST00000023068	chr15:85064691-85131957	Smc1b	140557	ENSMUSG00000022432	chr15:85131957-85131957	-1	29	35	0	8	0	0	64	63	12	7	9	9	19	0	382
ENSMUST00000146041	chr4:55410443-55418842	Gm12505		ENSMUSG00000087070	chr4:55418842-55418842	-1	0	2	118	101	29	26	114	4	2	36	104	0	17	62	8
ENSMUST00000068175	chr17:80307407-80388688	Arhgef33	381112	ENSMUSG00000054901	chr17:80307407-80307407	1	1	8	21	20	9	17	66	7	6	10	24	3	14	66	12
ENSMUST00000174674	chr6:83068324-83070225	Tlx2	21909	ENSMUSG00000068327	chr6:83070225-83070225	-1	0	0	70	13	7	15	27	0	0	6	22	0	0	30	152
ENSMUST00000113599	chr17:43389466-43459557	Gpr116	224792	ENSMUSG00000056492	chr17:43389466-43389466	1	33	12	10	30	10	11	39	21	18	7	20	12	21	30	8
ENSMUST00000160987	chr10:62493833-62527451	Srgn		ENSMUSG00000020077	chr10:62527451-62527451	-1	20	13	113	196	31	42	224	13	29	183	298	45	148	347	51
ENSMUST00000125374	chr6:52102949-52112528	Halr1		ENSMUSG00000085412	chr6:52102949-52102949	1	3	10	29	34	4	5	39	4	6	16	19	5	11	44	63
ENSMUST00000042026	chr19:44147637-44192442	Pkd2l1	329064	ENSMUSG00000037578	chr19:44192442-44192442	-1	0	0	25	57	12	4	78	1	6	86	93	10	96	86	195
ENSMUST00000045096	chr6:14713822-14755274	Ppp1r3a	140491	ENSMUSG00000042717	chr6:14755274-14755274	-1	35	0	0	0	0	0	33	26	17	0	0	0	0	0	0
ENSMUST00000048409	chr9:53911460-53975301	Elmod1	270162	ENSMUSG00000041986	chr9:53975301-53975301	-1	0	4	41	38	10	9	64	5	0	14	37	0	24	54	4
ENSMUST00000191655	chr1:139155152-139157782			ENSMUSG00000102243	chr1:139155152-139155152	1	9	32	3	20	5	3	3	7	31	40	46	20	3	21	6
ENSMUST00000181152	chr11:80018480-80029868	Gm26563		ENSMUSG00000097335	chr11:80029868-80029868	-1	0	22	40	70	16	12	12	0	20	10	38	45	12	68	114
ENSMUST00000010736	chr17:50279394-50293599	Dazl	13164	ENSMUSG00000010592	chr17:50293599-50293599	-1	3	2	1	1	2	2	2	39	2	1	18	18	2	9	2259
ENSMUST00000031199	chr5:87513339-87538195	Sult1b1		ENSMUSG00000029269	chr5:87538195-87538195	-1	2	1	46	74	24	55	48	1	1	1	44	1	1	1	1
ENSMUST00000121925	chr16:33517328-33663408	Slc12a8	171286	ENSMUSG00000035506	chr16:33517328-33517328	1	21	40	63	139	31	51	246	15	43	83	130	46	74	144	150
ENSMUST00000090287	chr16:14194527-14291408	Myh11	17880	ENSMUSG00000018830	chr16:14291408-14291408	-1	366	28	48	68	30	25	115	410	33	30	72	31	32	66	2
ENSMUST00000065118	chr13:69702835-69739897	Ube2ql1	76980	ENSMUSG00000052981	chr13:69739897-69739897	-1	37	7	166	189	46	59	276	26	12	122	262	13	101	270	11
ENSMUST00000027431	chr1:86099026-86111970	Htr2b	15559	ENSMUSG00000026228	chr1:86111970-86111970	-1	63	54	100	120	77	40	219	75	62	58	124	13	79	170	23
ENSMUST00000163297	chr7:83584927-83618107	Tmc3	233424	ENSMUSG00000038540	chr7:83584927-83584927	1	10	80	5637	3758	1773	2021	5637	27	77	1958	5955	113	1460	7009	43
ENSMUST00000161161	chr6:36333138-36388234	9330158H04Rik		ENSMUSG00000073154	chr6:36388234-36388234	-1	2	1	1	17	24	1	47	1	41	1	1	28	15	1	31
ENSMUST00000190470	chr11:96303336-96306121	Hoxb5	15413	ENSMUSG00000038700	chr11:96303336-96303336	1	33	41	65	51	30	25	102	27	30	43	141	37	52	140	1
ENSMUST00000040153	chr19:18930605-19001117	Rorb	225998	ENSMUSG00000036192	chr19:19001117-19001117	-1	21	8	5	13	22	5	24	31	20	19	32	16	20	34	9
ENSMUST00000024171	chr6:49395604-49469501	Stk31	77485	ENSMUSG00000023403	chr6:49395604-49395604	1	16	48	6	6	7	5	19	44	7	4	5	5	5	39	727
ENSMUST00000023601	chr16:23224740-23360348	St6gal1		ENSMUSG00000022885	chr16:23224740-23224740	1	229	124	1231	1088	416	479	1837	97	84	599	1515	105	507	1583	146
ENSMUST00000134930	chr10:101681641-102377681	Mgat4c		ENSMUSG00000019888	chr10:101681641-101681641	1	29	16	64	22	10	0	30	63	0	41	54	30	54	101	128
ENSMUST00000003079	chr12:31958476-32061235	Prkar2b		ENSMUSG00000002997	chr12:32061235-32061235	-1	158	79	200	157	136	120	448	175	90	96	224	122	92	360	20
ENSMUST00000050780	chr6:85760649-85765744	Cml3	93674	ENSMUSG00000051262	chr6:85765744-85765744	-1	0	28	52	282	139	121	388	0	51	102	75	52	90	188	1
ENSMUST00000081654	chr10:77052178-77166548	Col18a1	12822	ENSMUSG00000001435	chr10:77166548-77166548	-1	942	252	721	521	420	483	917	810	420	515	1906	245	340	1749	664
ENSMUST00000068698	chr9:120149742-120169378	Mobp	17433	ENSMUSG00000032517	chr9:120149742-120149742	1	0	2	30	60	12	20	74	0	0	17	33	2	23	46	97
ENSMUST00000001920	chr2:31950139-31973442	Aif1l	108897	ENSMUSG00000001864	chr2:31950139-31950139	1	113	113	1358	1045	401	485	1853	37	105	704	1869	188	510	1680	79
ENSMUST00000098485	chr9:88956900-88962419	Bcl2a1a	12044	ENSMUSG00000102037	chr9:88956900-88956900	1	2	56	55	16	23	41	15	1	25	0	42	1	15	81	0
ENSMUST00000188223	chr17:46297421-46301005	Dlk2		ENSMUSG00000047428	chr17:46297421-46297421	1	12	8	44	26	25	17	47	5	19	15	32	24	9	76	0
ENSMUST00000034612	chr9:35541847-35558528	Ddx25	30959	ENSMUSG00000032101	chr9:35558528-35558528	-1	41	14	78	61	23	27	97	40	2	39	80	7	27	126	51
ENSMUST00000037623	chr13:36725625-36734477	Nrn1	68404	ENSMUSG00000039114	chr13:36734477-36734477	-1	37	14	195	124	62	55	162	23	16	58	191	14	45	190	1
ENSMUST00000024238	chr9:108826320-108852969	Celsr3	107934	ENSMUSG00000023473	chr9:108826320-108826320	1	6	2	20	79	24	10	65	1	19	71	74	16	125	131	68
ENSMUST00000127103	chrX:8271133-8272933	Slc38a5	209837	ENSMUSG00000031170	chrX:8271133-8271133	1	1	3	37	292	16	23	102	1	4	39	14	3	59	119	2
ENSMUST00000143181	chr13:30336441-30345910	Agtr1a	11607	ENSMUSG00000049115	chr13:30336441-30336441	1	19	52	117	161	90	86	221	40	75	99	244	97	70	202	0
ENSMUST00000118315	chr10:33905485-33915883	Rsph4a	212892	ENSMUSG00000039552	chr10:33905485-33905485	1	12	33	22	56	5	4	19	42	45	48	21	40	3	21	107
ENSMUST00000023807	chr15:102144362-102149511	Igfbp6	16012	ENSMUSG00000023046	chr15:102144362-102144362	1	485	102	1993	1317	674	789	2503	379	167	1198	3635	109	722	2741	2
ENSMUST00000125882	chr18:74440936-74617023	Myo5b	17919	ENSMUSG00000025885	chr18:74440936-74440936	1	24	10	7	35	11	2	14	11	5	26	22	7	46	58	11
ENSMUST00000165252	chr9:48450400-48450786	Gm5616		ENSMUSG00000063543	chr9:48450400-48450400	1	3	0	0	0	0	0	0	23	44	0	11	8	0	1	89
ENSMUST00000177637	chr9:119901616-120068283	Cx3cr1	13051	ENSMUSG00000052336	chr9:120068283-120068283	-1	89	4	1	0	0	0	1	50	0	0	2	0	0	7	1
ENSMUST00000162432	chr17:10807834-10826625	Gm16169		ENSMUSG00000089907	chr17:10807834-10807834	1	13	8	5	20	30	4	4	42	6	16	21	21	18	99	8
ENSMUST00000064204	chr13:12269426-12340760	Actn2	11472	ENSMUSG00000052374	chr13:12340760-12340760	-1	5	6	110	117	31	52	150	26	3	77	146	7	52	217	37
ENSMUST00000020243	chr10:87490819-87493660	Ascl1	17172	ENSMUSG00000020052	chr10:87493660-87493660	-1	2	7	224	306	47	53	445	1	24	320	406	40	337	543	6
ENSMUST00000192326	chr1:86801075-86804027			ENSMUSG00000104121	chr1:86801075-86801075	1	0	8	3	0	0	3	16	40	7	0	6	3	10	33	67
ENSMUST00000090071	chr2:120166412-120245335	Pla2g4e	329502	ENSMUSG00000050211	chr2:120245335-120245335	-1	0	0	8	6	14	9	35	3	2	3	48	0	8	5	66
ENSMUST00000173695	chr6:142161493-142173796	Gm20400		ENSMUSG00000092500	chr6:142161493-142161493	1	26	5	436	328	112	128	408	0	19	198	443	18	87	375	5
ENSMUST00000064067	chr15:103153307-103158002	Smug1	71726	ENSMUSG00000036061	chr15:103158002-103158002	-1	114	136	971	639	343	379	861	73	100	519	1467	121	266	1438	181
ENSMUST00000023583	chr16:22892042-22899438	Ahsg	11625	ENSMUSG00000022868	chr16:22892042-22892042	1	1	9	45	45	23	36	109	0	3	18	40	14	20	73	66
ENSMUST00000116553	chr5:86521898-86632424	Tmprss11f	243083	ENSMUSG00000048764	chr5:86632424-86632424	-1	0	0	50	0	12	0	31	0	0	0	35	0	0	0	0
ENSMUST00000052907	chr18:58836764-59053678	Adamts19	240322	ENSMUSG00000053441	chr18:58836764-58836764	1	22	19	228	140	61	70	164	11	14	97	293	11	65	346	8
ENSMUST00000025831	chr19:24999529-25202432	Dock8	76088	ENSMUSG00000052085	chr19:24999529-24999529	1	52	14	16	33	10	7	50	25	10	16	22	12	12	16	5
ENSMUST00000054691	chr8:121116171-121118895	Foxc2	14234	ENSMUSG00000046714	chr8:121116171-121116171	1	110	26	31	19	9	16	22	77	12	7	30	10	6	47	0
ENSMUST00000064821	chr7:128062640-128118490	Itgam	16409	ENSMUSG00000030786	chr7:128062640-128062640	1	72	12	117	59	46	57	210	28	14	28	138	13	26	67	19
ENSMUST00000032211	chr6:122605403-122610087	Gdf3	14562	ENSMUSG00000030117	chr6:122610087-122610087	-1	0	2	0	65	24	25	39	0	8	15	4	6	19	13	812
ENSMUST00000111234	chr14:60963834-61046855	Tnfrsf19		ENSMUSG00000060548	chr14:61046855-61046855	-1	60	16	16	23	15	12	46	40	11	22	39	17	22	56	770
ENSMUST00000170085	chr2:96987018-97083561	4930445B16Rik		ENSMUSG00000091061	chr2:97083561-97083561	-1	47	1	31	40	23	1	1	1	26	0	16	16	1	1	1
ENSMUST00000038507	chr17:35080480-35085610	Ly6g6f	433099	ENSMUSG00000034923	chr17:35085610-35085610	-1	0	0	52	20	15	19	59	0	3	16	49	3	8	55	1
ENSMUST00000033846	chr8:18690263-18741562	Angpt2	11601	ENSMUSG00000031465	chr8:18741562-18741562	-1	195	26	32	42	20	25	66	137	29	32	61	29	31	109	14
ENSMUST00000057090	chr14:20658946-20668306	Synpo2l	68760	ENSMUSG00000039376	chr14:20668306-20668306	-1	3	1	23	43	4	6	38	4	3	37	45	3	19	34	4
ENSMUST00000055369	chr16:23220656-23225368	BC106179		ENSMUSG00000045231	chr16:23225368-23225368	-1	10	7	78	74	39	30	91	0	8	33	86	10	41	124	7
ENSMUST00000114318	chr2:25291181-25319095	Grin1	14810	ENSMUSG00000026959	chr2:25319095-25319095	-1	20	8	93	126	44	34	224	7	18	48	72	28	57	95	88
ENSMUST00000097739	chr1:54472994-54557682	Pgap1	241062	ENSMUSG00000073678	chr1:54557682-54557682	-1	143	211	408	760	324	305	1457	159	142	336	642	180	474	599	462
ENSMUST00000067354	chr6:116650684-116652847	8430408G22Rik		ENSMUSG00000048489	chr6:116650684-116650684	1	2	4	74	72	24	21	128	0	1	41	65	3	41	99	0
ENSMUST00000094626	chr1:110888326-110977363	Cdh19	227485	ENSMUSG00000047216	chr1:110977363-110977363	-1	150	79	61	60	37	38	70	156	18	10	38	55	33	113	0
ENSMUST00000113631	chrX:102066544-102071196	Rgag4	331474	ENSMUSG00000049191	chrX:102071196-102071196	-1	45	65	30	88	62	39	129	24	67	56	70	56	70	129	16
ENSMUST00000117555	chr8:105984944-105991749	Dpep2	319446	ENSMUSG00000053687	chr8:105991749-105991749	-1	5	8	20	26	11	9	55	13	4	15	19	9	21	51	3
ENSMUST00000021539	chr12:106010263-106077410	Vrk1	22367	ENSMUSG00000021115	chr12:106010263-106010263	1	111	125	541	565	260	282	830	215	133	416	925	146	314	983	541
ENSMUST00000030964	chr5:43868809-43912375	Cd38	12494	ENSMUSG00000029084	chr5:43868809-43868809	1	49	10	25	35	10	15	44	26	21	22	38	16	28	92	307
ENSMUST00000017841	chr2:163726584-163750239	Ada	11486	ENSMUSG00000017697	chr2:163750239-163750239	-1	73	25	18	30	16	24	39	48	30	14	48	19	16	41	121
ENSMUST00000021796	chr13:42301270-42307989	Edn1	13614	ENSMUSG00000021367	chr13:42301270-42301270	1	32	97	105	206	260	174	208	34	59	46	122	50	62	216	20
ENSMUST00000028955	chr2:151911210-151945337	Angpt4	11602	ENSMUSG00000027460	chr2:151911210-151911210	1	52	9	15	35	8	16	51	24	7	10	17	8	14	27	0
ENSMUST00000007259	chr17:35071443-35074500	Ly6g6d	114654	ENSMUSG00000073413	chr17:35074500-35074500	-1	0	1	23	21	2	7	37	0	0	10	42	3	12	15	9
ENSMUST00000127906	chr13:38151328-38198577	Dsp	109620	ENSMUSG00000054889	chr13:38151328-38151328	1	32	185	9010	6331	2402	2839	12031	10	182	3758	9010	178	2666	7827	301
ENSMUST00000022639	chr14:68083863-68089095	Nefl	18039	ENSMUSG00000022055	chr14:68083863-68083863	1	13	7	57	73	36	56	163	36	18	84	193	21	78	196	398
ENSMUST00000036321	chr16:43969078-43979093	Zdhhc23	332175	ENSMUSG00000036304	chr16:43979093-43979093	-1	0	7	34	15	15	20	32	0	1	10	33	4	2	27	23
ENSMUST00000131907	chr13:83721381-83741308	C130071C03Rik		ENSMUSG00000050334	chr13:83721381-83721381	1	93	14	7	33	31	23	49	45	77	55	66	22	65	127	71
ENSMUST00000056396	chr19:23675844-23676712	Gm6563		ENSMUSG00000051255	chr19:23675844-23675844	1	2	1	1	1	0	1	1	33	1	1	1	1	1	39	2
ENSMUST00000018313	chr15:78755882-78773475	Mfng	17305	ENSMUSG00000018169	chr15:78773475-78773475	-1	2	4	48	111	39	26	171	3	15	132	137	21	145	192	14
ENSMUST00000058125	chrX:136213972-136215513	Bex1	19716	ENSMUSG00000050071	chrX:136215513-136215513	-1	22	20	64	156	71	55	305	29	41	62	61	46	110	168	801
ENSMUST00000038364	chr3:76074270-76710019	Fstl5		ENSMUSG00000034098	chr3:76074270-76074270	1	17	10	6	33	7	6	20	12	8	35	22	5	18	39	59
ENSMUST00000151450	chr5:139271876-139306319	Adap1	231821	ENSMUSG00000056413	chr5:139306319-139306319	-1	4	94	1311	998	351	422	1541	5	82	576	1273	114	368	1175	510
ENSMUST00000143783	chr2:38339281-38369199	Lhx2	16870	ENSMUSG00000000247	chr2:38339281-38339281	1	3	6	11	7	10	6	20	45	3	2	7	1	9	35	15
ENSMUST00000023732	chr15:98771753-98778150	Wnt10b	22410	ENSMUSG00000022996	chr15:98778150-98778150	-1	14	1	48	10	25	25	27	5	1	22	115	2	5	93	0
ENSMUST00000138195	chr2:80394897-80400525	Gm13752		ENSMUSG00000085921	chr2:80394897-80394897	1	0	0	40	48	0	0	80	0	20	10	27	0	12	0	0
ENSMUST00000043294	chr6:5383386-5433022	Asb4	65255	ENSMUSG00000042607	chr6:5383386-5383386	1	30	12	39	31	18	16	74	36	12	32	73	3	40	97	3
ENSMUST00000024005	chr2:113776362-113829121	Scg5	20394	ENSMUSG00000023236	chr2:113829121-113829121	-1	4	36	780	1088	195	237	1095	10	46	538	820	68	363	678	3
ENSMUST00000087050	chr1:82448423-82586849	Col4a4	12829	ENSMUSG00000067158	chr1:82586849-82586849	-1	4	15	262	104	70	75	192	10	18	69	214	25	42	250	4
ENSMUST00000023095	chr15:82274935-82294442	2017-09-03	24050	ENSMUSG00000022456	chr15:82274935-82274935	1	16	4	80	116	15	25	154	24	15	127	204	31	142	186	239
ENSMUST00000023531	chr16:36934983-36963212	Hcls1	15163	ENSMUSG00000022831	chr16:36934983-36934983	1	38	4	19	10	7	7	16	50	23	8	25	13	7	41	0
ENSMUST00000039500	chr19:20783458-20954202	Tmc1	13409	ENSMUSG00000024749	chr19:20954202-20954202	-1	0	0	15	31	6	13	59	0	0	19	27	0	25	37	0
ENSMUST00000104999	chr2:25180758-25183339	Nrarp	67122	ENSMUSG00000078202	chr2:25180758-25180758	1	0	6	52	72	25	20	87	0	9	65	106	15	65	122	39
ENSMUST00000133463	chr2:26445696-26459379	0610009E02Rik		ENSMUSG00000086714	chr2:26445696-26445696	1	32	29	3	17	11	10	2	46	23	6	10	2	0	8	5
ENSMUST00000027966	chr1:170958617-170976127	Fcgr2b	14130	ENSMUSG00000026656	chr1:170976127-170976127	-1	49	11	41	128	48	65	177	42	11	55	54	30	44	95	18
ENSMUST00000187830	chr1:135779434-135785100	Tnni1		ENSMUSG00000026418	chr1:135779434-135779434	1	2	6	14	27	3	6	28	44	3	11	18	2	14	20	290
ENSMUST00000154876	chr18:61730261-61786611	Afap1l1	106877	ENSMUSG00000033032	chr18:61786611-61786611	-1	32	11	68	80	20	33	95	20	7	35	73	10	32	82	87
ENSMUST00000049476	chr3:59925214-59937949	C130079G13Rik	229333	ENSMUSG00000036951	chr3:59925214-59925214	1	29	34	10	24	11	23	8	21	33	7	23	9	8	59	15
ENSMUST00000181212	chr11:46440362-46447248	2310031A07Rik		ENSMUSG00000097457	chr11:46447248-46447248	-1	12	7	33	87	5	78	40	62	124	3	88	3	53	29	71
ENSMUST00000045537	chr2:91927249-91928688	Chrm4	12672	ENSMUSG00000040495	chr2:91927249-91927249	1	2	1	35	38	8	8	51	0	2	34	46	3	31	62	13
ENSMUST00000174204	chr6:90122643-90130990	Vmn1r51	22296	ENSMUSG00000062818	chr6:90122643-90122643	1	0	0	221	146	129	128	246	52	0	127	231	0	34	250	48
ENSMUST00000031264	chr5:100553725-100572245	Plac8	231507	ENSMUSG00000029322	chr5:100572245-100572245	-1	236	37	29	120	49	51	120	287	359	46	69	90	135	158	1
ENSMUST00000192063	chr2:23492931-23494448			ENSMUSG00000102704	chr2:23492931-23492931	1	56	60	22	44	47	21	49	114	9	41	74	52	19	40	61
ENSMUST00000186213	chr1:75214228-75219294	Tuba4a	22145	ENSMUSG00000026202	chr1:75219294-75219294	-1	126	25	16	38	24	27	51	48	23	23	52	29	36	63	843
ENSMUST00000114904	chrX:49470450-49500244	Arhgap36	75404	ENSMUSG00000036198	chrX:49470450-49470450	1	12	23	97	627	238	212	986	3	86	212	152	131	439	334	0
ENSMUST00000055327	chr4:41092722-41098183	Aqp3	11828	ENSMUSG00000028435	chr4:41098183-41098183	-1	0	16	1370	695	415	458	981	0	37	349	970	34	133	714	1770
ENSMUST00000074301	chr6:71213940-71262281	Smyd1	12180	ENSMUSG00000055027	chr6:71262281-71262281	-1	8	4	13	8	8	10	30	15	2	11	15	3	5	38	36
ENSMUST00000040398	chr9:26763044-26806432	Glb1l2	244757	ENSMUSG00000036395	chr9:26806432-26806432	-1	6	17	233	168	71	61	236	15	17	260	646	31	195	447	12
ENSMUST00000139055	chr6:52175217-52193020	Hoxaas3		ENSMUSG00000085696	chr6:52175217-52175217	1	80	83	162	178	92	83	290	140	80	141	296	105	149	291	15
ENSMUST00000193563	chr9:104053327-104053455			ENSMUSG00000104268	chr9:104053327-104053327	1	30	9	16	12	6	7	23	60	6	7	11	10	7	35	176
ENSMUST00000178174	chr4:22482780-22488366	Pou3f2	18992	ENSMUSG00000095139	chr4:22488366-22488366	-1	1	1	47	20	12	15	30	2	3	33	73	5	13	116	13
ENSMUST00000103122	chr2:158116402-158146436	Tgm2	21817	ENSMUSG00000037820	chr2:158146436-158146436	-1	768	365	4166	4471	1273	1520	4799	283	358	2593	4799	448	1956	4805	26
ENSMUST00000003554	chr1:172209894-172219868	Casq1	12372	ENSMUSG00000007122	chr1:172219868-172219868	-1	8	3	7	34	0	5	45	15	4	17	19	4	16	6	0
ENSMUST00000181242	chr9:3000282-3018084	Gm26870		ENSMUSG00000097312	chr9:3018084-3018084	-1	0	86	61	222	170	175	121	48	111	56	106	61	72	238	249
ENSMUST00000078470	chr1:192190774-192510159	Kcnh1	16510	ENSMUSG00000058248	chr1:192190774-192190774	1	13	7	35	25	14	14	31	0	3	7	17	8	12	56	3
ENSMUST00000194356	chr1:163108993-163110975			ENSMUSG00000103102	chr1:163108993-163108993	1	64	0	0	0	18	0	0	54	38	0	14	0	0	0	24
ENSMUST00000101099	chr12:102948859-103184001	Unc79	217843	ENSMUSG00000021198	chr12:102948859-102948859	1	1	8	7	22	12	9	40	3	9	19	22	9	30	33	5
ENSMUST00000001384	chr9:22099281-22109630	Cnn1	12797	ENSMUSG00000001349	chr9:22099281-22099281	1	706	38	26	39	29	31	63	672	40	11	29	31	9	19	0
ENSMUST00000170662	chr14:118233232-118237030	Sox21	223227	ENSMUSG00000061517	chr14:118237030-118237030	-1	0	52	401	459	128	129	748	0	67	346	539	106	386	556	85
ENSMUST00000116527	chrX:136138996-136140443	Bex4	406217	ENSMUSG00000047844	chrX:136138996-136138996	1	9	3	30	28	9	15	68	27	7	42	71	7	21	47	764
ENSMUST00000055698	chr14:57098600-57104702	Gjb2	14619	ENSMUSG00000046352	chr14:57104702-57104702	-1	97	23	5	7	4	10	21	48	0	1	10	1	0	0	0
ENSMUST00000117064	chr18:59062248-59076962	A730017C20Rik	225583	ENSMUSG00000050875	chr18:59062248-59062248	1	9	0	22	29	15	12	54	6	16	17	29	21	28	45	17
ENSMUST00000138392	chr7:28071236-28120860	Fcgbp	215384	ENSMUSG00000047730	chr7:28071236-28071236	1	0	6	70	71	15	23	141	0	5	76	105	5	54	96	1
ENSMUST00000033800	chrX:136822671-136839733	Plp1	18823	ENSMUSG00000031425	chrX:136822671-136822671	1	63	30	62	97	44	45	142	90	38	57	79	34	62	136	66
ENSMUST00000057977	chr6:92816478-92843465	A730049H05Rik		ENSMUSG00000048636	chr6:92816478-92816478	1	21	6	206	142	46	68	151	16	2	78	176	6	32	139	35
ENSMUST00000053251	chr8:33782643-33929863	Rbpms	19663	ENSMUSG00000031586	chr8:33929863-33929863	-1	441	146	240	194	188	151	295	457	214	202	538	145	150	521	753
ENSMUST00000077115	chr6:137252299-137464629	Ptpro	19277	ENSMUSG00000030223	chr6:137252299-137252299	1	10	5	22	20	11	10	56	8	4	20	25	5	23	58	0
ENSMUST00000164639	chr19:35958734-36057340	Htr7	15566	ENSMUSG00000024798	chr19:36057340-36057340	-1	9	12	58	35	26	22	39	35	10	19	60	0	12	55	9
ENSMUST00000052068	chr9:98422961-98446575	Rbp1	19659	ENSMUSG00000046402	chr9:98422961-98422961	1	392	275	1815	2595	536	604	2737	950	299	2123	2663	375	2123	3635	101
ENSMUST00000045902	chr1:162874317-162898712	Fmo2	55990	ENSMUSG00000040170	chr1:162898712-162898712	-1	33	2	165	338	46	44	289	25	8	337	340	7	435	455	0
ENSMUST00000098673	chr3:113249176-113258837	Amy2a5	109959	ENSMUSG00000074268	chr3:113258837-113258837	-1	8	48	698	661	240	289	880	5	3	298	595	2	284	688	5
ENSMUST00000110551	chr2:122234749-122265340	Sord	20322	ENSMUSG00000027227	chr2:122234749-122234749	1	375	268	530	453	301	296	471	333	195	220	661	176	210	713	265
ENSMUST00000037718	chr18:84935158-84981376	Fbxo15	50764	ENSMUSG00000034391	chr18:84935158-84935158	1	1	7	145	198	33	33	235	4	5	95	77	4	63	113	2045
ENSMUST00000037726	chr14:122918971-122983283	Tmtc4	70551	ENSMUSG00000041594	chr14:122983283-122983283	-1	270	233	458	319	254	229	542	171	178	247	548	154	178	671	258
ENSMUST00000102894	chr10:51480632-51486316	Gp49a	14727	ENSMUSG00000089672	chr10:51480632-51480632	1	52	10	3	17	6	10	9	81	13	14	16	19	18	55	0
ENSMUST00000098667	chr3:113347055-113356658	Amy2a2	100043207	ENSMUSG00000096569	chr3:113356658-113356658	-1	0	40	694	657	237	288	868	0	0	295	592	0	282	676	0
ENSMUST00000179314	chr3:113314455-113324052	Amy2a3	100043207	ENSMUSG00000093931	chr3:113324052-113324052	-1	3	46	695	659	238	289	876	2	2	298	594	2	284	679	1
ENSMUST00000058748	chr1:80198706-80213944	Fam124b	241128	ENSMUSG00000043230	chr1:80213944-80213944	-1	7	3	15	24	11	9	22	3	3	27	36	5	13	39	17
ENSMUST00000179568	chr3:113281843-113291449	Amy2a4	100043207	ENSMUSG00000096770	chr3:113291449-113291449	-1	0	35	689	652	233	286	866	0	0	294	588	0	281	662	0
ENSMUST00000001667	chr5:87925579-87932665	Csn3		ENSMUSG00000001622	chr5:87925579-87925579	1	0	0	150	114	88	123	193	52	37	100	196	12	22	131	0
ENSMUST00000099046	chr9:3023547-3025218	Gm10718		ENSMUSG00000095186	chr9:3023547-3023547	1	21	12	7	102	65	7	40	15	10	61	7	6	31	49	97
ENSMUST00000020252	chr10:88459569-88473235	Sycp3	20962	ENSMUSG00000020059	chr10:88459569-88459569	1	12	7	33	5	5	4	49	114	5	3	4	4	4	29	171
ENSMUST00000131512	chr2:111246131-111256163	Gm13962		ENSMUSG00000084933	chr2:111256163-111256163	-1	0	36	0	10	0	25	9	0	0	19	0	0	0	61	18
ENSMUST00000042035	chr15:74516195-74589464	Bai1		ENSMUSG00000034730	chr15:74516195-74516195	1	0	2	11	31	10	21	54	2	8	37	40	13	38	70	17
ENSMUST00000149964	chr2:181075579-181135103	Kcnq2	16536	ENSMUSG00000016346	chr2:181135103-181135103	-1	0	0	5	18	6	3	15	0	0	19	16	5	27	33	37
ENSMUST00000118305	chrX:58909360-58920304	4930550L24Rik	75352	ENSMUSG00000046180	chrX:58909360-58909360	1	0	9	16	45	30	23	74	0	13	21	17	26	16	31	63
ENSMUST00000098669	chr7:25461702-25477625	Ceacam1	26365	ENSMUSG00000074272	chr7:25477625-25477625	-1	6	132	776	943	418	430	1268	6	114	728	1326	224	658	1314	61
ENSMUST00000159200	chr6:29169232-29179584	Prrt4	101359	ENSMUSG00000079654	chr6:29179584-29179584	-1	2	19	14	46	11	22	75	2	15	15	13	11	13	19	57
ENSMUST00000129421	chr10:93488768-93519304	Hal	15109	ENSMUSG00000020017	chr10:93488768-93488768	1	23	33	65	157	53	49	145	12	48	57	75	48	87	123	113
ENSMUST00000014848	chr6:52162511-52164831	Hoxa2	15399	ENSMUSG00000014704	chr6:52164831-52164831	-1	50	79	179	247	101	93	258	80	75	195	290	102	166	381	5
ENSMUST00000030212	chr4:85205441-85389380	Sh3gl2	20404	ENSMUSG00000028488	chr4:85205441-85205441	1	0	6	19	28	23	15	39	10	14	20	30	21	26	64	426
ENSMUST00000047753	chr5:8660077-8748575	Abcb1a	18671	ENSMUSG00000040584	chr5:8660077-8660077	1	15	17	334	183	110	123	276	13	16	147	392	19	76	303	442
ENSMUST00000123127	chr4:53261356-53270232	AI427809		ENSMUSG00000086712	chr4:53270232-53270232	-1	24	19	43	147	50	32	135	34	27	53	41	38	52	62	101
ENSMUST00000106603	chr4:110203737-110351909	Elavl4	15572	ENSMUSG00000028546	chr4:110351909-110351909	-1	0	9	31	56	12	12	78	6	4	58	70	21	56	55	17
ENSMUST00000114144	chr9:58196298-58204319	Islr2		ENSMUSG00000051243	chr9:58204319-58204319	-1	4	1	35	13	9	8	26	3	1	13	50	2	17	53	12
ENSMUST00000029002	chr3:8509360-8561606	Stmn2	20257	ENSMUSG00000027500	chr3:8509360-8509360	1	197	408	2190	1862	846	947	2891	137	437	1316	2339	559	1102	3043	728
ENSMUST00000037528	chr7:99381549-99460983	Gdpd5	233552	ENSMUSG00000035314	chr7:99381549-99381549	1	115	102	878	463	254	273	787	63	80	287	814	86	211	624	14
ENSMUST00000059787	chr18:20558074-20604521	Dsg2	13511	ENSMUSG00000044393	chr18:20558074-20558074	1	4	2	15	15	9	7	17	4	2	10	24	3	14	36	1287
ENSMUST00000143713	chr7:127132232-127137814	Spn	20737	ENSMUSG00000051457	chr7:127137814-127137814	-1	1	16	75	260	64	70	333	1	22	97	64	56	136	160	2
ENSMUST00000034822	chr9:54604877-54661870	Acsbg1	94180	ENSMUSG00000032281	chr9:54661870-54661870	-1	11	89	306	543	246	234	975	12	99	441	526	147	466	663	2
ENSMUST00000052902	chr10:11609257-11610438	Gm9797		ENSMUSG00000045455	chr10:11609257-11609257	1	10	2	175	107	82	64	224	0	3	90	191	116	85	237	183
ENSMUST00000145090	chr18:38601534-38645922	Arhgap26	545253	ENSMUSG00000036452	chr18:38601534-38601534	1	27	41	83	202	82	80	236	23	51	93	153	60	145	155	30
ENSMUST00000078246	chr5:13121449-13121766	Gm10108		ENSMUSG00000062038	chr5:13121766-13121766	-1	100	71	56	82	70	39	143	194	31	90	85	52	55	136	199
ENSMUST00000050859	chr13:24376083-24470335	Cmah		ENSMUSG00000016756	chr13:24376083-24376083	1	28	84	485	689	246	217	730	56	132	317	462	197	312	543	18786
ENSMUST00000174502	chr16:66657118-66664626	1700010K23Rik		ENSMUSG00000092599	chr16:66657118-66657118	1	34	37	0	11	0	0	0	25	15	0	0	44	0	0	0
ENSMUST00000125976	chr8:112570043-112859516	Cntnap4	170571	ENSMUSG00000031772	chr8:112570043-112570043	1	33	0	0	3	0	0	0	32	9	0	2	2	0	0	0
ENSMUST00000162342	chr1:79606876-79671972	Ap1s3	252903	ENSMUSG00000054702	chr1:79671972-79671972	-1	30	31	117	135	60	55	180	122	32	91	120	46	75	185	992
ENSMUST00000195426	chr1:89097073-89098818			ENSMUSG00000102700	chr1:89097073-89097073	1	73	97	224	841	262	233	806	783	210	506	349	268	424	565	36844
ENSMUST00000097474	chr1:165646516-165708086	Rcsd1	226594	ENSMUSG00000040723	chr1:165708086-165708086	-1	31	20	13	24	14	8	17	34	13	10	18	10	12	24	34
ENSMUST00000107024	chr11:103331497-103360900	Arhgap27	544817	ENSMUSG00000034255	chr11:103360900-103360900	-1	17	53	603	512	143	139	471	12	40	388	641	61	268	662	33
ENSMUST00000087157	chrX:157818435-157820369	Klhl34	245683	ENSMUSG00000047485	chrX:157818435-157818435	1	1	3	49	38	15	16	52	0	1	16	34	3	15	36	15
ENSMUST00000062368	chr9:110084393-110101026			ENSMUSG00000104300	chr9:110101026-110101026	-1	29	44	127	112	70	76	145	0	53	25	51	60	34	120	224
ENSMUST00000035977	chr7:79660196-79698134	Ticrr	77011	ENSMUSG00000046591	chr7:79660196-79660196	1	123	31	188	244	85	86	294	65	48	127	219	70	162	248	1670
ENSMUST00000061241	chr13:107413865-107414767	Apoo-ps		ENSMUSG00000049233	chr13:107414767-107414767	-1	2	42	37	41	31	18	41	1	10	13	10	40	1	11	99
ENSMUST00000169975	chr14:32292924-32294974	Gm17210		ENSMUSG00000090459	chr14:32294974-32294974	-1	0	18	0	24	13	0	22	0	14	49	0	10	0	0	146
ENSMUST00000086199	chr1:153899944-153909723	Glul	14645	ENSMUSG00000026473	chr1:153899944-153899944	1	339	396	1049	1439	711	723	1834	253	447	1054	1956	572	1191	2096	845
ENSMUST00000139160	chr3:123076519-123112810	Synpo2	118449	ENSMUSG00000050315	chr3:123112810-123112810	-1	69	67	136	234	117	100	308	43	109	114	144	90	124	212	2
ENSMUST00000149195	chr10:4611593-4893083	Esr1	13982	ENSMUSG00000019768	chr10:4611593-4611593	1	37	13	9	31	10	15	30	22	9	24	26	22	27	46	37
ENSMUST00000021558	chr12:80518990-80603896	Galnt16	108760	ENSMUSG00000021130	chr12:80518990-80518990	1	79	47	21	30	29	22	48	124	49	22	41	45	22	46	33
ENSMUST00000028178	chr2:58267453-58357895	Acvr1c	269275	ENSMUSG00000026834	chr2:58357895-58357895	-1	9	0	23	10	13	10	25	0	0	9	37	6	13	37	0
ENSMUST00000033001	chr7:99153663-99182713	Dgat2	67800	ENSMUSG00000030747	chr7:99182713-99182713	-1	20	39	35	28	18	20	39	15	17	16	20	17	17	105	19
ENSMUST00000173432	chr11:96292476-96301569	Hoxb6	15414	ENSMUSG00000000690	chr11:96292476-96292476	1	88	116	109	112	58	67	130	61	66	97	169	74	71	233	1
ENSMUST00000069443	chr14:103650228-103704907	Slain1	105439	ENSMUSG00000055717	chr14:103650228-103650228	1	1	7	45	53	24	20	107	5	14	57	57	15	51	95	52
ENSMUST00000111153	chr5:135960211-135974531	Ssc4d	109267	ENSMUSG00000029699	chr5:135974531-135974531	-1	12	22	7	18	10	13	12	24	13	14	19	12	8	33	75
ENSMUST00000173760	chr12:102742230-102743645	Moap1		ENSMUSG00000096458	chr12:102743645-102743645	-1	54	16	33	43	34	30	64	7	23	28	34	35	25	87	110
ENSMUST00000140185	chr2:116066218-116067444	2700033N17Rik		ENSMUSG00000086328	chr2:116067444-116067444	-1	14	18	26	36	23	10	30	9	16	24	27	17	24	63	4
ENSMUST00000129546	chr6:52156902-52158528	Hotairm1		ENSMUSG00000087658	chr6:52156902-52156902	1	15	28	40	42	22	21	79	14	24	60	83	31	37	79	16
ENSMUST00000138362	chr11:68972484-68973012	Rangrf	57785	ENSMUSG00000032892	chr11:68973012-68973012	-1	48	28	70	75	40	37	153	93	36	52	72	42	70	129	303
ENSMUST00000112024	chr2:73610660-73775346	Chn1	108699	ENSMUSG00000056486	chr2:73775346-73775346	-1	131	52	150	71	93	80	191	163	41	80	201	38	69	270	288
ENSMUST00000031587	chr5:114130386-114139323	Ung	22256	ENSMUSG00000029591	chr5:114130386-114130386	1	30	10	52	70	23	25	88	69	14	28	62	25	42	46	820
ENSMUST00000105487	chr10:49099460-49788766	Grik2	14806	ENSMUSG00000056073	chr10:49788766-49788766	-1	0	26	29	52	41	16	54	33	64	39	59	48	63	80	52
ENSMUST00000049352	chr11:96286623-96290162	Hoxb7	15415	ENSMUSG00000038721	chr11:96286623-96286623	1	58	53	37	51	51	39	49	49	40	30	64	41	44	134	6
ENSMUST00000035495	chr8:123268300-123318576	Fanca	14087	ENSMUSG00000032815	chr8:123318576-123318576	-1	108	48	137	168	63	77	183	78	48	101	148	73	104	266	499
ENSMUST00000180863	chr6:18844220-18847360	Gm26809		ENSMUSG00000097815	chr6:18844220-18844220	1	661	628	36844	36844	10134	12042	36844	193	821	36844	36844	822	10507	36844	407
ENSMUST00000071944	chr5:72755718-72868452	Tec	21682	ENSMUSG00000029217	chr5:72868452-72868452	-1	81	13	25	31	13	14	24	40	9	22	60	14	27	54	40
ENSMUST00000050918	chr4:138454314-138460123	Camk2n1	66259	ENSMUSG00000046447	chr4:138454314-138454314	1	84	59	801	507	210	260	735	128	51	506	1158	44	388	1005	34
ENSMUST00000163065	chr6:138364196-138421452	Lmo3	109593	ENSMUSG00000030226	chr6:138421452-138421452	-1	63	0	52	38	18	40	110	75	20	29	80	25	35	69	0
ENSMUST00000027639	chr1:120474538-120505024	Marco	17167	ENSMUSG00000026390	chr1:120505024-120505024	-1	0	39	79	96	53	68	199	0	101	157	292	68	173	275	0
ENSMUST00000037820	chr4:62499008-62502276	Hdhd3	72748	ENSMUSG00000038422	chr4:62502276-62502276	-1	36	27	19	16	18	20	25	46	14	10	26	13	11	47	10
ENSMUST00000194497	chr3:32721777-32722089			ENSMUSG00000103590	chr3:32722089-32722089	-1	0	20	26	36	0	11	24	0	17	43	27	44	11	67	48
ENSMUST00000008462	chr7:100845848-100863446	Relt	320100	ENSMUSG00000008318	chr7:100863446-100863446	-1	53	27	18	25	19	19	47	16	15	15	26	14	23	43	97
ENSMUST00000046332	chr4:136889804-136893065	C1qc	12262	ENSMUSG00000036896	chr4:136893065-136893065	-1	111	7	11	7	6	7	16	146	11	8	24	7	6	17	0
ENSMUST00000082254	chr18:43531408-43687773	Jakmip2	76217	ENSMUSG00000024502	chr18:43687773-43687773	-1	66	15	4	23	4	7	18	75	8	30	22	12	30	36	0
ENSMUST00000041096	chrX:7919822-7924410	Pcsk1n	30052	ENSMUSG00000039278	chrX:7919822-7919822	1	3	2	17	118	25	31	168	3	8	53	23	10	70	45	17
ENSMUST00000189888	chrY:725128-797405	Zfy1		ENSMUSG00000053211	chrY:797405-797405	-1	2	46	1	19	2	1	1	2	2	1	1	1	1	1	311
ENSMUST00000195819	chr3:147620811-147635647			ENSMUSG00000103349	chr3:147635647-147635647	-1	0	36	0	0	11	0	0	0	58	0	9	9	0	0	42
ENSMUST00000074740	chr9:38752796-38756863	Olfr920	258783	ENSMUSG00000061039	chr9:38752796-38752796	1	0	0	0	24	32	24	8	48	34	0	9	23	8	0	0
ENSMUST00000037248	chr7:126861972-126865377	Hirip3	233876	ENSMUSG00000042606	chr7:126861972-126861972	1	149	61	382	656	168	215	633	192	88	320	329	144	306	591	1255
ENSMUST00000045142	chr4:56810935-56865188	Ctnnal1	54366	ENSMUSG00000038816	chr4:56865188-56865188	-1	96	209	545	717	322	321	727	104	229	495	868	289	475	911	436
ENSMUST00000148314	chr2:93955810-93957049	Gm13889	620695	ENSMUSG00000087006	chr2:93957049-93957049	-1	1	9	98	134	26	40	195	2	14	52	96	15	72	60	0
ENSMUST00000031646	chr5:146845071-146847726	Rasl11a	68895	ENSMUSG00000029641	chr5:146845071-146845071	1	35	6	8	21	9	15	21	10	13	8	12	15	21	44	13
ENSMUST00000098942	chr9:21755442-21760286	Spc24	67629	ENSMUSG00000074476	chr9:21760286-21760286	-1	92	62	222	335	116	130	404	145	64	209	261	72	244	415	655
ENSMUST00000039568	chr14:79766775-79771312	Pcdh8	18530	ENSMUSG00000036422	chr14:79771312-79771312	-1	2	3	31	37	6	8	59	27	10	104	93	13	77	107	1
ENSMUST00000148727	chr8:95715915-95716781	Setd6	66083	ENSMUSG00000031671	chr8:95715915-95715915	1	63	49	116	177	75	82	179	60	43	86	115	85	104	232	305
ENSMUST00000113228	chrX:134404551-134452700	Drp2	13497	ENSMUSG00000000223	chrX:134404551-134404551	1	67	27	108	93	48	49	143	47	20	76	134	24	74	167	36
ENSMUST00000055436	chr4:116819904-116821707	Hpdl	242642	ENSMUSG00000043155	chr4:116821707-116821707	-1	1	2	7	18	6	4	33	3	1	3	11	3	4	0	90
ENSMUST00000120056	chr16:4710059-4719109	Nmral1	67824	ENSMUSG00000063445	chr16:4719109-4719109	-1	83	84	92	185	61	99	155	183	85	108	154	94	139	301	210
ENSMUST00000058906	chr10:75935573-75937725	Chchd10	103172	ENSMUSG00000049422	chr10:75935573-75935573	1	82	30	292	270	88	90	403	144	24	222	362	50	162	231	1441
ENSMUST00000070463	chr9:8900468-8965425	Pgr	18667	ENSMUSG00000031870	chr9:8900468-8900468	1	76	13	27	15	14	11	30	42	9	13	29	0	15	47	0
ENSMUST00000167399	chr16:22921745-22939757	Fetub	59083	ENSMUSG00000022871	chr16:22921745-22921745	1	9	29	114	183	122	188	335	3	48	85	163	79	118	207	305
ENSMUST00000193794	chr1:189879935-189884652			ENSMUSG00000104435	chr1:189879935-189879935	1	25	28	52	88	15	48	90	19	57	60	127	59	66	96	72
ENSMUST00000139092	chr1:173519717-173535957	BC094916	545384	ENSMUSG00000070501	chr1:173535957-173535957	-1	14	9	5	5	57	5	30	10	7	16	5	21	5	30	38
ENSMUST00000035625	chr3:18071950-18243338	Cyp7b1	13123	ENSMUSG00000039519	chr3:18243338-18243338	-1	477	215	456	536	329	344	615	363	261	377	719	236	379	880	185
ENSMUST00000026828	chr17:25863698-25868738	Fam195a	68241	ENSMUSG00000025732	chr17:25868738-25868738	-1	24	12	26	22	30	13	50	50	20	16	34	19	17	25	74
ENSMUST00000174352	chr14:55581516-55584946	Emc9	85308	ENSMUSG00000022217	chr14:55584946-55584946	-1	54	48	32	37	43	43	105	70	45	22	50	31	41	62	33
ENSMUST00000173078	chr8:79639618-79677724	Otud4	73945	ENSMUSG00000036990	chr8:79639618-79639618	1	491	451	2091	1955	884	953	2309	276	614	1528	2693	663	1246	2879	2182
ENSMUST00000033642	chrX:143855842-143933311	Dcx	13193	ENSMUSG00000031285	chrX:143933311-143933311	-1	5	42	1220	692	278	365	803	37	52	787	2091	101	615	1713	8
ENSMUST00000041577	chr3:136053363-136326046	Bank1	242248	ENSMUSG00000037922	chr3:136326046-136326046	-1	25	14	9	33	10	34	7	46	32	6	33	22	20	50	14
ENSMUST00000160534	chr6:85706727-85713205	Gm4477	100043497	ENSMUSG00000089694	chr6:85713205-85713205	-1	0	12	11	147	118	79	170	0	23	61	46	34	76	34	0
ENSMUST00000022787	chr14:54722216-54781886	Slc7a8	50934	ENSMUSG00000022180	chr14:54781886-54781886	-1	71	8	10	16	13	10	22	36	14	11	18	9	12	22	75
ENSMUST00000022906	chr15:39006333-39038186	Fzd6		ENSMUSG00000022297	chr15:39006333-39006333	1	202	102	179	170	66	66	264	134	120	175	247	111	215	368	38
ENSMUST00000021164	chr11:72042455-72047370	Fam64a	109212	ENSMUSG00000020808	chr11:72042455-72042455	1	200	40	212	265	99	73	277	159	65	227	244	95	251	450	52
ENSMUST00000192654	chr16:77419251-77421820			ENSMUSG00000102344	chr16:77421820-77421820	-1	0	39	12	69	0	27	90	0	60	84	49	86	77	67	0
ENSMUST00000024704	chr17:23776916-23786081	Flywch2	76917	ENSMUSG00000023911	chr17:23786081-23786081	-1	41	7	12	31	17	14	33	194	10	22	27	15	24	32	2
ENSMUST00000040461	chr12:85746539-85813585	Mfsd7c	217721	ENSMUSG00000034258	chr12:85746539-85746539	1	73	31	83	58	47	44	78	59	28	37	111	25	25	63	312
ENSMUST00000100064	chr2:66480080-66634952	Scn9a	20274	ENSMUSG00000075316	chr2:66634952-66634952	-1	31	52	73	111	12	56	124	23	35	70	129	10	69	102	16
ENSMUST00000171543	chr5:43993625-44102032	Prom1	19126	ENSMUSG00000029086	chr5:44102032-44102032	-1	24	24	74	163	46	48	191	48	36	176	213	51	240	207	16
ENSMUST00000167499	chr15:84720083-84758900	Arhgap8		ENSMUSG00000078954	chr15:84720083-84720083	1	26	10	2	5	9	7	16	5	10	19	20	19	16	33	48
ENSMUST00000058292	chr4:73714579-73790602	Rasef	242505	ENSMUSG00000043003	chr4:73790602-73790602	-1	56	0	113	92	31	68	126	0	32	69	160	8	46	120	0
ENSMUST00000025826	chr19:5024006-5031971	Slc29a2	13340	ENSMUSG00000024891	chr19:5024006-5024006	1	34	31	62	63	36	37	80	21	35	40	68	43	38	94	194
ENSMUST00000114158	chr5:37242080-37292131	Crmp1	12933	ENSMUSG00000029121	chr5:37242080-37242080	1	130	22	97	169	37	47	234	107	31	255	253	47	308	324	25
ENSMUST00000024811	chr17:29490812-29496111	Pim1	18712	ENSMUSG00000024014	chr17:29490812-29490812	1	209	54	183	196	182	164	284	143	111	128	270	100	144	329	1100
ENSMUST00000091137	chr3:53513939-53657355	Frem2	242022	ENSMUSG00000037016	chr3:53657355-53657355	-1	33	144	702	636	439	472	1240	25	225	633	1182	306	656	1307	531
ENSMUST00000110522	chr12:70244539-70347614	Trim9	94090	ENSMUSG00000021071	chr12:70347614-70347614	-1	6	11	32	52	23	22	80	11	11	66	87	16	52	62	2
ENSMUST00000165029	chr7:41399732-41448641	Vmn2r57	269902	ENSMUSG00000066537	chr7:41448641-41448641	-1	41	81	54	50	54	14	54	0	0	11	30	47	0	0	52
ENSMUST00000146038	chr5:135806890-135841953	Srrm3	58212	ENSMUSG00000039860	chr5:135806890-135806890	1	4	7	20	17	4	6	15	5	8	30	40	5	20	70	4
ENSMUST00000147624	chr7:81460399-81465295	Ap3b2	11775	ENSMUSG00000062444	chr7:81465295-81465295	-1	0	0	8	11	4	3	17	0	0	17	19	5	25	33	575
ENSMUST00000007949	chr1:91801461-91848028	Twist2	13345	ENSMUSG00000007805	chr1:91801461-91801461	1	653	95	142	134	83	71	177	693	81	78	146	58	98	197	0
ENSMUST00000168727	chr14:33923587-33935280	Gdf10	14560	ENSMUSG00000021943	chr14:33923587-33923587	1	163	44	52	40	30	37	62	276	36	43	82	30	38	139	0
ENSMUST00000050183	chr9:60794548-60880370	Uaca	72565	ENSMUSG00000034485	chr9:60794548-60794548	1	369	245	361	502	300	327	567	360	444	312	516	324	305	667	362
ENSMUST00000057950	chr18:80966376-80986578	Sall3	20689	ENSMUSG00000024565	chr18:80986578-80986578	-1	4	1	146	190	42	42	130	0	11	185	249	15	171	279	92
ENSMUST00000134318	chr10:88453004-88480872	Chpt1	212862	ENSMUSG00000060002	chr10:88480872-88480872	-1	201	202	373	351	227	232	592	230	195	251	371	208	224	546	231
ENSMUST00000049241	chr11:96318267-96321638	Hoxb4	15412	ENSMUSG00000038692	chr11:96318267-96318267	1	99	87	137	128	79	95	136	39	51	89	215	49	62	168	39
ENSMUST00000091789	chr18:82475146-82558703	Mbp	17196	ENSMUSG00000041607	chr18:82475146-82475146	1	66	57	60	497	291	310	481	33	154	189	137	247	279	258	210
ENSMUST00000194474	chr1:10057025-10057944			ENSMUSG00000102356	chr1:10057944-10057944	-1	22	12	7	7	8	7	6	16	10	5	7	7	6	50	40
ENSMUST00000194998	chr1:156856217-156858859			ENSMUSG00000103303	chr1:156858859-156858859	-1	45	0	29	0	0	0	14	33	0	0	16	14	0	0	0
ENSMUST00000190647	chr12:109032187-109068217	Begain		ENSMUSG00000040867	chr12:109068217-109068217	-1	95	73	363	543	176	179	671	182	95	285	379	130	328	376	25
ENSMUST00000168533	chr17:34670535-34719627	Tnxb	81877	ENSMUSG00000033327	chr17:34670535-34670535	1	18	22	276	179	83	119	171	16	44	107	319	29	94	291	1
ENSMUST00000085461	chr7:43797577-43803822	Klk8	259277	ENSMUSG00000064023	chr7:43797577-43797577	1	59	4	42	12	2	10	22	78	3	11	28	2	10	60	10
ENSMUST00000052281	chr11:97627389-97629702	E130012A19Rik	103551	ENSMUSG00000043439	chr11:97629702-97629702	-1	33	30	227	145	62	72	293	33	32	151	245	39	102	208	1432
ENSMUST00000068994	chr10:67979605-68059737	Rtkn2	170799	ENSMUSG00000037846	chr10:67979605-67979605	1	28	12	22	46	20	17	38	24	18	37	32	15	31	69	114
ENSMUST00000131250	chr16:4616464-4616988	Pam16	66449	ENSMUSG00000014301	chr16:4616988-4616988	-1	51	42	40	44	56	41	77	127	74	62	75	37	61	210	135
ENSMUST00000023053	chr15:55307750-55520803	Col14a1	12818	ENSMUSG00000022371	chr15:55307750-55307750	1	1254	417	7844	10148	1219	1511	7023	2190	672	6722	7413	582	6722	8429	18
ENSMUST00000107583	chr11:97685953-97688621	Cisd3	217149	ENSMUSG00000078695	chr11:97685953-97685953	1	68	57	211	267	152	131	405	52	62	158	220	84	151	232	274
ENSMUST00000018971	chr7:141949751-142004246	Brsk2	75770	ENSMUSG00000053046	chr7:141949751-141949751	1	1	1	20	46	9	8	31	1	7	70	64	12	74	84	52
ENSMUST00000118821	chrX:135302307-135312652	Pramel3	83565	ENSMUSG00000067360	chrX:135302307-135302307	1	18	10	6	6	7	6	5	12	8	4	6	5	5	40	132
ENSMUST00000146678	chr4:89050308-89084511	Gm12603		ENSMUSG00000085183	chr4:89050308-89050308	1	18	10	6	6	7	6	5	44	8	4	6	5	5	40	10
ENSMUST00000113298	chr19:8160165-8218899	Slc22a29	236293	ENSMUSG00000075044	chr19:8218899-8218899	-1	20	10	6	6	8	6	5	44	9	4	6	6	5	40	10
ENSMUST00000117196	chr5:106964322-106984431	Cdc7	12545	ENSMUSG00000029283	chr5:106964322-106964322	1	99	47	185	240	83	83	267	93	46	137	166	98	166	272	315
ENSMUST00000180416	chr13:93940990-93943015	Gm26527		ENSMUSG00000097582	chr13:93943015-93943015	-1	48	20	22	36	44	0	21	0	0	12	9	0	19	5	0
ENSMUST00000144998	chr4:122995652-122996739	Mycl		ENSMUSG00000028654	chr4:122995652-122995652	1	27	3	33	70	18	19	83	8	11	90	98	19	103	88	396
ENSMUST00000052774	chr3:154576431-154597095	Tyw3	209584	ENSMUSG00000047583	chr3:154597095-154597095	-1	37	61	117	192	65	55	153	37	52	100	116	79	131	205	150
ENSMUST00000049130	chrX:136066564-136068236	Bex2	12069	ENSMUSG00000042750	chrX:136068236-136068236	-1	12	6	46	70	8	13	96	15	7	95	103	19	101	72	351
ENSMUST00000006760	chr8:122568015-122573128	Cdt1	67177	ENSMUSG00000006585	chr8:122568015-122568015	1	167	42	237	271	113	102	341	156	54	207	260	91	198	337	1292
ENSMUST00000147792	chr11:61207537-61212333	Aldh3a1		ENSMUSG00000019102	chr11:61207537-61207537	1	0	141	1212	802	628	687	1245	1	170	656	1540	259	434	1249	1
ENSMUST00000081872	chr7:49974864-50865255	Nell1	338352	ENSMUSG00000055409	chr7:49974864-49974864	1	21	8	207	38	54	81	82	19	4	48	187	4	14	165	1
ENSMUST00000022207	chr13:108214404-108287105	Elovl7	74559	ENSMUSG00000021696	chr13:108214404-108214404	1	12	16	49	48	24	35	79	10	9	30	47	13	26	63	57
ENSMUST00000108934	chr2:177903340-177925604	C330013J21Rik		ENSMUSG00000074529	chr2:177925604-177925604	-1	134	127	681	724	303	344	783	164	157	562	836	136	364	809	184
ENSMUST00000044776	chr10:128194457-128209939	Gls2		ENSMUSG00000044005	chr10:128194457-128194457	1	19	11	22	12	15	10	18	16	9	12	27	2	8	33	218
ENSMUST00000034205	chr8:116921740-116941503	Cenpn	72155	ENSMUSG00000031756	chr8:116921740-116921740	1	99	46	113	191	76	81	176	128	34	108	131	63	90	163	385
ENSMUST00000025830	chr19:23758876-23949597	Apba1	319924	ENSMUSG00000024897	chr19:23758876-23758876	1	148	96	82	118	101	110	193	84	106	46	90	88	72	118	5
ENSMUST00000028389	chr2:80411970-80447625	Frzb	20378	ENSMUSG00000027004	chr2:80447625-80447625	-1	58	19	39	26	20	22	54	41	12	14	38	10	24	46	0
ENSMUST00000179364	chr8:33742112-33747770	Smim18	72632	ENSMUSG00000094500	chr8:33747770-33747770	-1	16	9	5	21	7	5	4	11	7	16	33	5	30	39	10
ENSMUST00000086738	chr1:99772765-100484849	Cntnap5b	241175	ENSMUSG00000067028	chr1:99772765-99772765	1	5	47	47	31	27	2	2	3	29	14	52	18	2	9	36
ENSMUST00000027931	chr1:191821444-191833050	Nek2	18005	ENSMUSG00000026622	chr1:191821444-191821444	1	167	50	197	243	101	97	292	96	51	181	240	75	179	288	845
ENSMUST00000035799	chr5:21372642-21378374	Fgl2	14190	ENSMUSG00000039899	chr5:21372642-21372642	1	77	32	15	33	28	22	38	43	52	18	14	33	19	54	4
ENSMUST00000033414	chrX:21714896-21742355	Slc6a14	56774	ENSMUSG00000031089	chrX:21714896-21714896	1	0	16	0	33	0	23	56	0	0	7	23	0	30	0	172
ENSMUST00000027062	chr1:14753346-14755990	Msc	17681	ENSMUSG00000025930	chr1:14755990-14755990	-1	0	67	866	468	386	377	991	2	89	301	726	120	270	617	250
ENSMUST00000021632	chr13:4268172-4279433	Akr1c12	622402	ENSMUSG00000021211	chr13:4279433-4279433	-1	12	7	5	5	5	4	4	9	31	16	21	40	4	29	59
ENSMUST00000041447	chr1:14872648-14918862	Trpa1	277328	ENSMUSG00000032769	chr1:14918862-14918862	-1	0	17	619	200	342	434	568	0	0	154	556	0	97	498	157
ENSMUST00000194538	chr9:107950136-107971525	Traip	22036	ENSMUSG00000032586	chr9:107950136-107950136	1	97	39	104	172	61	73	184	86	50	125	150	82	144	226	438
ENSMUST00000099684	chr2:98662237-98664083	Gm10801		ENSMUSG00000075015	chr2:98662237-98662237	1	29	0	0	8	47	64	50	21	0	0	34	0	31	0	84
ENSMUST00000060225	chr7:19212538-19224176	Gpr4	319197	ENSMUSG00000044317	chr7:19212538-19212538	1	3	2	15	4	4	3	7	14	1	5	11	2	5	36	41
ENSMUST00000048731	chr7:79925361-79935359	2610034B18Rik	70420	ENSMUSG00000039043	chr7:79935359-79935359	-1	424	458	963	1027	583	570	1111	413	440	660	1135	448	610	1318	26
ENSMUST00000154208	chr4:144893077-144928209	Dhrs3	20148	ENSMUSG00000066026	chr4:144893077-144893077	1	245	131	3034	3034	600	740	2981	609	129	2932	3444	87	1800	2932	41
ENSMUST00000146976	chr4:106587097-106589108	Gm12744		ENSMUSG00000085023	chr4:106589108-106589108	-1	45	23	61	56	37	35	85	74	38	27	65	51	54	80	93
ENSMUST00000075299	chr18:61298136-61400431	Ppargc1b	170826	ENSMUSG00000033871	chr18:61400431-61400431	-1	17	12	20	24	12	16	42	17	11	22	25	16	20	46	24
ENSMUST00000163544	chr5:11040115-11044948	Gm8871		ENSMUSG00000095710	chr5:11040115-11040115	1	27	49	9	8	10	8	7	19	11	6	8	8	7	58	14
ENSMUST00000115142	chrX:38189812-38194684	Zbtb33	56805	ENSMUSG00000048047	chrX:38189812-38189812	1	148	230	799	695	332	360	813	160	152	452	867	231	365	730	179
ENSMUST00000079038	chr8:79970345-80058006	Hhip	15245	ENSMUSG00000064325	chr8:80058006-80058006	-1	72	46	55	198	116	120	222	41	112	76	77	120	159	180	13
ENSMUST00000149283	chr2:69871412-69872202	Gm13625		ENSMUSG00000089902	chr2:69872202-69872202	-1	13	8	5	32	30	21	4	9	6	4	4	66	4	29	59
ENSMUST00000046739	chr3:151759641-151762906	Ifi44l	15061	ENSMUSG00000039146	chr3:151762906-151762906	-1	12	33	5	5	5	4	4	9	45	3	4	30	4	29	8
ENSMUST00000102745	chr12:111442469-111455018	Tnfaip2	21928	ENSMUSG00000021281	chr12:111442469-111442469	1	658	410	364	440	661	684	606	130	688	233	723	461	321	728	2
ENSMUST00000152308	chr4:122946850-122961152	Mfsd2a	76574	ENSMUSG00000028655	chr4:122961152-122961152	-1	28	32	32	122	71	58	124	18	37	97	83	65	112	123	0
ENSMUST00000146409	chr18:61192919-61211612	Slc26a2	13521	ENSMUSG00000034320	chr18:61211612-61211612	-1	220	325	593	561	368	354	691	159	262	378	620	278	287	705	223
ENSMUST00000191238	chr10:14705591-14766771	Nmbr	18101	ENSMUSG00000019865	chr10:14705591-14705591	1	27	14	9	22	10	23	7	19	11	6	23	22	20	58	71
ENSMUST00000069066	chr12:12262139-12376359	Fam49a		ENSMUSG00000020589	chr12:12262139-12262139	1	60	88	356	182	159	141	243	39	60	216	567	81	148	473	122
ENSMUST00000133930	chr11:102248882-102265187	BC030867	217216	ENSMUSG00000034773	chr11:102248882-102248882	1	35	11	48	48	16	21	52	45	7	20	27	16	28	65	600
ENSMUST00000114613	chr16:44943678-44964682	Cd200r3	74603	ENSMUSG00000036172	chr16:44943678-44943678	1	0	24	68	97	42	58	201	0	14	49	56	28	72	95	0
ENSMUST00000066814	chr8:40823009-40826861	Adam39	546055	ENSMUSG00000054033	chr8:40823009-40823009	1	25	14	8	8	10	8	7	18	32	6	8	8	7	50	14
ENSMUST00000046687	chr7:113765998-114043370	Spon1	233744	ENSMUSG00000038156	chr7:113765998-113765998	1	45	21	9	8	15	7	10	39	35	10	13	18	7	36	7
ENSMUST00000001809	chr15:36595661-36608973	Pabpc1	18458	ENSMUSG00000022283	chr15:36608973-36608973	-1	10511	10511	13948	13948	12053	12053	36844	10148	9027	10511	18792	8429	10511	13950	18792
ENSMUST00000036221	chr8:105264648-105269326	Fbxl8	50788	ENSMUSG00000033313	chr8:105264648-105264648	1	38	26	66	55	21	16	51	41	21	60	54	10	14	46	13
ENSMUST00000138426	chr4:116551740-116552627	Gm12953		ENSMUSG00000087299	chr4:116551740-116551740	1	83	16	32	14	9	34	55	274	44	24	35	13	14	101	469
ENSMUST00000017743	chr11:99428403-99438150	Krt20	66809	ENSMUSG00000035775	chr11:99438150-99438150	-1	24	5	203	70	41	61	105	13	7	119	201	4	32	233	0
ENSMUST00000072156	chr17:3397207-3519397	Tiam2		ENSMUSG00000023800	chr17:3397207-3397207	1	284	184	273	148	180	164	246	182	178	153	419	129	114	366	51
ENSMUST00000014917	chr17:15367354-15375976	Dll1	13388	ENSMUSG00000014773	chr17:15375976-15375976	-1	1	15	125	164	63	57	258	2	28	237	219	64	210	274	9
ENSMUST00000062721	chr16:75540514-75586061	Lipi	320355	ENSMUSG00000032948	chr16:75586061-75586061	-1	0	36	0	44	32	0	8	0	0	17	9	9	31	0	0
ENSMUST00000109848	chr12:108860030-108894174	Wars		ENSMUSG00000021266	chr12:108894174-108894174	-1	744	531	1514	1157	706	727	1458	679	533	937	1617	542	640	1697	799
ENSMUST00000108231	chr7:29303951-29317264	Dpf1	29861	ENSMUSG00000030584	chr7:29303951-29303951	1	39	39	74	97	64	56	117	38	34	68	63	35	61	171	126
ENSMUST00000112221	chr6:126923050-126939587	Rad51ap1	19362	ENSMUSG00000030346	chr6:126939587-126939587	-1	77	34	147	197	66	55	206	86	39	120	119	70	126	179	281
ENSMUST00000003501	chr9:22015005-22052023	Elavl3	15571	ENSMUSG00000003410	chr9:22052023-22052023	-1	0	3	40	76	6	9	60	1	15	112	68	20	130	129	11
ENSMUST00000107348	chr7:81057600-81105612	Alpk3	116904	ENSMUSG00000038763	chr7:81057600-81057600	1	0	2	23	41	22	15	65	1	5	24	23	1	25	25	227
ENSMUST00000035276	chr7:127256959-127260709	Dctpp1	66422	ENSMUSG00000042462	chr7:127260709-127260709	-1	100	91	258	298	161	128	395	193	94	232	245	142	195	362	625
ENSMUST00000036579	chr4:144972622-145195005	Vps13d	230895	ENSMUSG00000020220	chr4:145195005-145195005	-1	806	991	2506	2506	1193	1299	2935	246	1074	1545	2271	1006	1478	3086	539
ENSMUST00000188454	chr1:12866549-12992650	Slco5a1		ENSMUSG00000025938	chr1:12992650-12992650	-1	32	40	117	170	61	66	184	8	44	103	128	49	128	179	82
ENSMUST00000121758	chr7:144588549-144738543	Ano1	101772	ENSMUSG00000031075	chr7:144738543-144738543	-1	37	292	4474	3539	1305	1572	4474	16	224	1905	2836	460	1572	3241	17
ENSMUST00000078124	chr12:54858817-54862877	Cfl2	12632	ENSMUSG00000062929	chr12:54862877-54862877	-1	854	444	1238	1160	963	736	1659	990	430	1024	1680	525	895	1785	356
ENSMUST00000006991	chr13:117602480-117976802	Hcn1	15165	ENSMUSG00000021730	chr13:117602480-117602480	1	153	76	174	162	128	137	235	126	89	92	177	111	85	193	71
ENSMUST00000079721	chr1:120602418-120607992	En1	13798	ENSMUSG00000058665	chr1:120602418-120602418	1	179	112	111	97	98	65	135	140	56	59	109	57	64	134	1
ENSMUST00000018383	chr11:53324679-53333301	Zcchc10	67966	ENSMUSG00000018239	chr11:53324679-53324679	1	44	64	64	83	56	42	82	88	46	54	70	45	45	97	321
ENSMUST00000070923	chr15:74721204-74724639	Them6	223626	ENSMUSG00000056665	chr15:74721204-74721204	1	26	48	89	80	64	51	122	15	33	47	87	41	52	92	142
ENSMUST00000047812	chr2:62330073-62412231	Dpp4	13482	ENSMUSG00000035000	chr2:62412231-62412231	-1	58	230	1436	3454	760	809	2339	23	270	1899	1674	383	1289	1439	818
ENSMUST00000166879	chr14:62292589-62353558	Rnaseh2b	67153	ENSMUSG00000021932	chr14:62292589-62292589	1	105	92	101	178	105	125	208	202	85	128	165	137	139	254	527
ENSMUST00000155272	chr5:76913249-76951572	Ppat	231327	ENSMUSG00000029246	chr5:76951572-76951572	-1	163	195	613	644	348	334	833	122	174	386	547	260	346	637	1193
ENSMUST00000048187	chr7:29289320-29293390	Ppp1r14a	68458	ENSMUSG00000037166	chr7:29289320-29289320	1	29	20	31	14	15	17	27	62	8	13	16	16	5	45	35
ENSMUST00000102754	chr2:59160850-59355205	Pkp4	227937	ENSMUSG00000026991	chr2:59160850-59160850	1	318	298	744	728	528	485	1243	302	329	490	801	376	552	913	937
ENSMUST00000022612	chr14:65805837-65817822	Pbk	52033	ENSMUSG00000022033	chr14:65805837-65805837	1	185	90	239	292	130	127	322	202	55	213	301	125	232	361	563
ENSMUST00000096057	chr16:45711230-45724608	Tagln3	56370	ENSMUSG00000022658	chr16:45724608-45724608	-1	26	6	20	70	24	28	64	44	26	82	62	37	115	135	45
ENSMUST00000094339	chr7:62461871-62464510	Peg12	27412	ENSMUSG00000070526	chr7:62464510-62464510	-1	74	65	329	255	111	105	374	50	53	209	307	81	151	253	115
ENSMUST00000030456	chr4:116601609-116627941	Nasp	50927	ENSMUSG00000028693	chr4:116627941-116627941	-1	662	377	1054	1448	623	652	1571	1605	332	1059	1323	523	1035	1681	10105
ENSMUST00000028363	chr2:24153161-24160519	Il1f8	69677	ENSMUSG00000026985	chr2:24153161-24153161	1	20	11	6	7	8	6	5	14	9	5	6	6	6	40	40
ENSMUST00000194946	chr9:32839527-32839922			ENSMUSG00000102467	chr9:32839922-32839922	-1	1	66	0	0	0	0	69	0	66	54	69	39	39	2	603
ENSMUST00000106135	chr11:120789201-120796403	Dus1l	68730	ENSMUSG00000025155	chr11:120796403-120796403	-1	214	190	290	397	215	228	457	229	212	273	315	218	261	552	672
ENSMUST00000028854	chr2:127633226-127656695	Mal	17153	ENSMUSG00000027375	chr2:127656695-127656695	-1	1	81	459	412	190	234	493	0	32	268	447	57	197	418	95
ENSMUST00000026670	chr11:119538719-119547753	Nptx1	18164	ENSMUSG00000025582	chr11:119547753-119547753	-1	2	23	40	15	30	26	40	8	12	19	84	12	24	65	8
ENSMUST00000072206	chr9:106281061-106349879	Poc1a	70235	ENSMUSG00000023345	chr9:106281061-106281061	1	48	19	36	59	23	21	47	48	16	26	31	21	40	64	225
ENSMUST00000010192	chr9:107587642-107593038	Ifrd2	15983	ENSMUSG00000010048	chr9:107587642-107587642	1	144	144	501	517	229	261	626	117	159	253	366	188	254	474	679
ENSMUST00000039725	chr1:175880581-175913489	Exo1	26909	ENSMUSG00000039748	chr1:175880581-175880581	1	108	27	189	254	101	75	245	90	41	139	184	70	165	191	744
ENSMUST00000025202	chr7:46396497-46433353	Kcnc1	16502	ENSMUSG00000058975	chr7:46396497-46396497	1	1	1	33	8	8	8	7	1	2	13	59	2	8	58	0
ENSMUST00000023840	chr5:95956928-95961067	Cxcl13	55985	ENSMUSG00000023078	chr5:95956928-95956928	1	11	26	34	61	44	40	50	4	26	37	35	23	23	75	0
ENSMUST00000182030	chr11:96350525-96353658	Hoxb2	103889	ENSMUSG00000075588	chr11:96350525-96350525	1	85	87	92	76	61	42	86	71	74	76	144	70	75	158	0
ENSMUST00000067853	chr5:113793729-113800516	Tmem119	231633	ENSMUSG00000054675	chr5:113800516-113800516	-1	830	443	260	242	228	282	385	951	454	193	489	465	229	472	0
ENSMUST00000185356	chr1:153122756-153186047	Lamc2	16782	ENSMUSG00000026479	chr1:153186047-153186047	-1	40	35	47	106	60	66	108	22	86	67	74	82	97	160	301
ENSMUST00000025472	chr18:61696837-61707635	Pcyox1l	240334	ENSMUSG00000024579	chr18:61707635-61707635	-1	78	90	199	184	114	101	221	111	49	92	121	54	79	198	158
ENSMUST00000066439	chr19:37550418-37683245	Exoc6	107371	ENSMUSG00000053799	chr19:37550418-37550418	1	44	67	112	170	86	88	183	31	73	121	132	64	98	189	156
ENSMUST00000081387	chr11:117849251-117855732	Birc5	11799	ENSMUSG00000017716	chr11:117849251-117849251	1	339	85	438	541	208	211	509	546	91	304	434	152	334	516	1070
ENSMUST00000140939	chr2:119112793-119123846	Rad51	19361	ENSMUSG00000027323	chr2:119112793-119112793	1	149	56	148	174	93	80	214	139	63	126	170	81	142	221	722
ENSMUST00000195680	chr2:14345677-14347520			ENSMUSG00000103475	chr2:14345677-14345677	1	16	46	72	180	67	63	219	211	81	183	112	83	110	137	13948
ENSMUST00000026474	chr10:127329889-127341589	Gli1	14632	ENSMUSG00000025407	chr10:127341589-127341589	-1	12	16	27	348	134	116	252	13	46	137	52	80	305	191	134
ENSMUST00000054523	chr11:59155369-59163739	Iba57	216792	ENSMUSG00000049287	chr11:59163739-59163739	-1	34	25	54	49	45	41	76	24	35	35	43	40	33	107	75
ENSMUST00000112533	chr2:60292103-60383303	Ly75	17076	ENSMUSG00000026980	chr2:60383303-60383303	-1	198	22	38	53	31	25	57	46	39	25	34	40	26	41	1302
ENSMUST00000046864	chr3:109340653-109685698	Vav3	57257	ENSMUSG00000033721	chr3:109340653-109340653	1	69	37	46	46	47	40	87	92	24	36	63	39	41	72	13
ENSMUST00000030398	chr4:119108711-119137330	Slc2a1	20525	ENSMUSG00000028645	chr4:119108711-119108711	1	725	370	456	467	388	419	695	294	360	459	868	254	352	706	1274
ENSMUST00000089185	chr17:5492600-5753891	Zdhhc14	224454	ENSMUSG00000034265	chr17:5492600-5492600	1	45	37	102	142	66	70	178	52	71	109	128	63	93	146	7
ENSMUST00000181848	chrX:21360865-21364622	Gm26593		ENSMUSG00000097824	chrX:21364622-21364622	-1	23	22	41	52	24	24	50	11	27	24	46	20	33	44	55
ENSMUST00000018005	chr2:163054687-163084688	Mybl2	17865	ENSMUSG00000017861	chr2:163054687-163054687	1	118	61	355	430	130	166	509	110	92	266	354	123	280	365	3875
ENSMUST00000102500	chr11:76210571-76217664	Gemin4	276919	ENSMUSG00000049396	chr11:76217664-76217664	-1	207	142	181	246	165	209	135	134	88	60	171	55	68	177	443
ENSMUST00000072465	chr9:22225714-22243197	Zfp809	235047	ENSMUSG00000057982	chr9:22225714-22225714	1	50	60	85	226	62	70	144	46	31	69	66	61	62	77	304
ENSMUST00000126260	chr11:14072103-14179041	4930554G24Rik		ENSMUSG00000085452	chr11:14179041-14179041	-1	56	10	6	6	7	6	5	12	8	4	6	5	18	100	40
ENSMUST00000086869	chr17:55959187-55967949	Ccdc94	72886	ENSMUSG00000003208	chr17:55959187-55959187	1	47	45	44	61	67	46	71	43	61	53	74	59	56	123	101
ENSMUST00000045289	chr15:84167816-84189512	Pnpla3	116939	ENSMUSG00000041653	chr15:84167816-84167816	1	0	26	163	140	46	50	138	10	21	97	143	41	78	145	121
ENSMUST00000025358	chr18:46850039-46905446	4833403I15Rik	74574	ENSMUSG00000024481	chr18:46850039-46850039	1	122	21	39	146	49	52	104	12	52	68	64	86	123	114	4
ENSMUST00000021750	chr13:11553103-12106945	Ryr2	20191	ENSMUSG00000021313	chr13:12106945-12106945	-1	9	20	21	28	26	21	42	8	17	23	33	18	26	46	86
ENSMUST00000053426	chr5:122284365-122324281	Pptc7	320717	ENSMUSG00000038582	chr5:122284365-122284365	1	190	198	596	328	288	291	626	63	219	278	651	214	242	556	258
ENSMUST00000055993	chr7:109034312-109083331	Ric3		ENSMUSG00000048330	chr7:109083331-109083331	-1	41	26	38	52	23	27	65	22	38	54	65	28	49	81	164
ENSMUST00000034000	chr8:41340197-41374773	Asah1	11886	ENSMUSG00000031591	chr8:41374773-41374773	-1	2567	2481	4188	5456	2567	2337	5456	1346	1262	3091	4014	2274	3187	5081	991
ENSMUST00000148687	chr7:83597048-83631842	Gm16638		ENSMUSG00000087088	chr7:83631842-83631842	-1	2	16	36	30	26	18	45	7	17	26	40	12	25	52	3
ENSMUST00000152991	chr2:150905400-150925903	Gins1	69270	ENSMUSG00000027454	chr2:150905400-150905400	1	83	21	66	65	29	30	91	118	30	56	67	35	70	126	345
ENSMUST00000125799	chr4:20007938-20021312	Ttpa	50500	ENSMUSG00000073988	chr4:20007938-20007938	1	0	11	53	60	22	35	74	13	7	45	50	33	25	61	158
ENSMUST00000102582	chr5:114146535-114250761	Acacb		ENSMUSG00000042010	chr5:114146535-114146535	1	64	92	176	124	118	118	253	28	86	102	166	78	95	243	327
ENSMUST00000180587	chr11:69682577-69696098	Tnfsf12Tnfsf13	619441	ENSMUSG00000018752	chr11:69696098-69696098	-1	39	53	55	95	71	54	79	50	67	52	75	111	55	96	11
ENSMUST00000035672	chr16:5086291-5132481	Ppl	19041	ENSMUSG00000039457	chr16:5132481-5132481	-1	12	33	98	47	52	52	36	2	39	41	172	20	40	181	25
ENSMUST00000027137	chr1:45908068-45925582	Slc40a1	53945	ENSMUSG00000025993	chr1:45925582-45925582	-1	556	122	70	69	60	55	100	504	101	79	126	90	62	137	40
ENSMUST00000025704	chr19:6084983-6091777	Cdca5	67849	ENSMUSG00000024791	chr19:6084983-6084983	1	89	24	161	169	66	76	210	74	22	110	147	54	128	207	605
ENSMUST00000181276	chr13:96416134-96436625	Ankdd1b	271144	ENSMUSG00000047117	chr13:96436625-96436625	-1	12	25	18	22	14	17	32	30	16	21	24	24	19	48	25
ENSMUST00000001179	chr10:76351254-76442912	Pcnt	18541	ENSMUSG00000001151	chr10:76442912-76442912	-1	332	349	980	1078	588	552	1365	142	353	788	1009	435	736	1307	1649
ENSMUST00000004057	chr16:36043844-36071515	Fam162a	70186	ENSMUSG00000003955	chr16:36071515-36071515	-1	457	418	555	532	342	350	630	851	247	363	502	302	289	750	294
ENSMUST00000024829	chr17:31057698-31115777	Abcg1	11307	ENSMUSG00000024030	chr17:31057698-31057698	1	26	28	20	25	14	19	41	22	19	40	58	18	33	55	147
ENSMUST00000075869	chr16:36963460-36990467	Fbxo40		ENSMUSG00000047746	chr16:36990467-36990467	-1	0	2	104	37	25	23	41	2	5	67	169	7	26	104	7
ENSMUST00000169712	chr10:20347819-20361669	Mtfr2	71804	ENSMUSG00000019992	chr10:20347819-20347819	1	37	5	34	33	23	16	39	39	9	28	30	17	24	62	134
ENSMUST00000103198	chr2:130274430-130279313	Nop56		ENSMUSG00000027405	chr2:130274430-130274430	1	825	691	1870	2310	1220	1166	2836	1054	845	1784	2364	1180	1596	2470	5059
ENSMUST00000055535	chr9:72806874-72917291	Prtg	235472	ENSMUSG00000036030	chr9:72806874-72806874	1	33	17	21	21	10	15	24	22	7	17	24	13	11	33	420
ENSMUST00000077159	chr6:121007241-121081609	Mical3	194401	ENSMUSG00000003178	chr6:121081609-121081609	-1	79	62	116	135	86	96	121	8	70	82	130	83	82	219	175
ENSMUST00000040835	chr6:91464276-91473423	Chchd4	72170	ENSMUSG00000034203	chr6:91473423-91473423	-1	85	65	126	99	79	77	208	87	44	71	123	55	81	137	559
ENSMUST00000125115	chrX:101849385-101949635	Nhsl2	100042480	ENSMUSG00000079481	chrX:101849385-101849385	1	315	201	2067	1478	617	701	1725	262	180	1175	1700	150	840	2018	63
ENSMUST00000175916	chr1:190118035-190170714	Prox1	19130	ENSMUSG00000010175	chr1:190170714-190170714	-1	6	12	62	52	26	22	105	6	9	94	122	20	64	78	5
ENSMUST00000186174	chr8:12385771-12436750	Gm5607		ENSMUSG00000047935	chr8:12385771-12385771	1	13	27	56	86	47	46	81	3	38	61	92	58	60	92	13
ENSMUST00000027396	chr1:75171717-75180392	Abcb6	74104	ENSMUSG00000026198	chr1:75180392-75180392	-1	81	95	209	245	114	134	375	98	98	214	266	123	250	376	278
ENSMUST00000051014	chr9:53301670-53377514	Exph5	320051	ENSMUSG00000034584	chr9:53301670-53301670	1	3	3	125	57	32	46	99	4	3	31	89	6	23	52	55
ENSMUST00000022784	chr14:54541785-54554361	Haus4	219072	ENSMUSG00000022177	chr14:54554361-54554361	-1	127	48	103	143	82	69	173	209	86	91	109	125	132	195	368
ENSMUST00000154650	chr2:170346991-170406509	Bcas1	76960	ENSMUSG00000013523	chr2:170406509-170406509	-1	2	3	13	40	17	12	33	3	7	16	12	17	29	30	14
ENSMUST00000181224	chr7:75769762-75782099	AU020206		ENSMUSG00000097415	chr7:75782099-75782099	-1	22	17	59	83	34	30	115	26	24	51	59	34	54	54	243
ENSMUST00000075573	chr9:3025417-3026387	Gm10717		ENSMUSG00000095891	chr9:3025417-3025417	1	0	0	0	28	70	76	0	0	0	0	15	0	0	0	102
ENSMUST00000181206	chr16:11178176-11192292	4930509G22Rik		ENSMUSG00000096959	chr16:11178176-11178176	1	25	20	42	56	27	28	52	19	31	31	40	27	29	57	572
ENSMUST00000181190	chr5:136920643-136937112	4933404O12Rik		ENSMUSG00000097908	chr5:136920643-136920643	1	96	74	151	179	81	86	191	79	57	74	91	70	79	148	191
ENSMUST00000178809	chr11:69942539-69948175	Slc2a4	20528	ENSMUSG00000018566	chr11:69948175-69948175	-1	34	2	1	8	1	5	5	52	7	9	17	13	18	13	3
ENSMUST00000050574	chr11:43528784-43586997	Ccnjl	380694	ENSMUSG00000044707	chr11:43528784-43528784	1	12	2	17	18	15	11	12	16	6	16	38	5	14	33	98
ENSMUST00000171999	chr15:79030874-79042531	Gcat	14429	ENSMUSG00000006378	chr15:79030874-79030874	1	171	80	239	257	147	177	367	227	120	201	253	164	230	490	715
ENSMUST00000159606	chr14:33162749-33185508	Wdfy4	545030	ENSMUSG00000051506	chr14:33185508-33185508	-1	33	3	6	5	5	5	9	30	9	3	6	7	7	18	94
ENSMUST00000044729	chr6:55836895-55978622	Ccdc129	232016	ENSMUSG00000037973	chr6:55836895-55836895	1	2	7	33	45	24	16	46	11	10	38	53	9	34	39	2
ENSMUST00000153500	chr5:135670033-135731661	Por	18984	ENSMUSG00000005514	chr5:135670033-135670033	1	597	380	862	810	504	510	937	544	391	634	1167	403	570	1060	466
ENSMUST00000048068	chr7:68737045-68749241	Arrdc4	66412	ENSMUSG00000042659	chr7:68749241-68749241	-1	224	368	231	214	238	246	317	251	204	193	352	149	184	501	221
ENSMUST00000027123	chr1:55077835-55088024	Hspd1	15510	ENSMUSG00000025980	chr1:55088024-55088024	-1	2402	2126	5449	5955	3177	2883	8410	3447	1292	3545	4316	2185	3086	4661	12031
ENSMUST00000057831	chr8:69880369-69887687	Cilp2	68709	ENSMUSG00000044006	chr8:69887687-69887687	-1	4	10	110	24	22	29	25	10	5	21	47	5	3	54	31
ENSMUST00000123571	chr7:126649309-126664004	Ccdc101	75565	ENSMUSG00000030714	chr7:126649309-126649309	1	76	50	108	101	76	65	137	182	63	88	116	68	75	172	245
ENSMUST00000050139	chr9:104084157-104102560	Ackr4		ENSMUSG00000079355	chr9:104102560-104102560	-1	16	25	16	22	17	16	28	22	26	20	32	20	30	49	30
ENSMUST00000022656	chr14:99046427-99074537	Bora	77744	ENSMUSG00000022070	chr14:99046427-99046427	1	133	41	145	180	108	98	205	137	80	138	174	91	139	251	358
ENSMUST00000136316	chr6:117862100-117870778	Zfp239		ENSMUSG00000042097	chr6:117862100-117862100	1	51	47	61	74	43	39	89	63	35	51	70	51	45	71	70
ENSMUST00000139147	chr4:116094264-116100058	Rad54l		ENSMUSG00000028702	chr4:116100058-116100058	-1	105	36	172	225	70	70	201	108	48	152	139	65	148	253	490
ENSMUST00000022641	chr14:68563388-68582086	Adamdec1	58860	ENSMUSG00000022057	chr14:68582086-68582086	-1	86	23	83	70	18	75	73	54	38	38	50	36	12	69	0
ENSMUST00000062893	chr3:135212563-135273540	Cenpe	229841	ENSMUSG00000045328	chr3:135212563-135212563	1	237	100	419	519	184	209	444	366	85	303	332	138	262	529	863
ENSMUST00000188241	chr9:83548327-83638801	Sh3bgrl2	212531	ENSMUSG00000032261	chr9:83548327-83548327	1	112	62	274	180	124	140	320	56	48	160	273	53	130	296	631
ENSMUST00000092486	chr10:61197112-61273438	Adamts14	237360	ENSMUSG00000059901	chr10:61273438-61273438	-1	318	75	65	99	65	58	104	192	173	61	69	135	68	130	16
ENSMUST00000152462	chr2:74750433-74762896	Haglr		ENSMUSG00000075277	chr2:74762896-74762896	-1	10	7	22	32	14	7	33	25	10	25	27	12	24	21	0
ENSMUST00000109816	chr2:152847978-152894654	Tpx2		ENSMUSG00000027469	chr2:152847978-152847978	1	799	219	805	1148	436	447	1065	822	193	709	794	337	805	1225	1746
ENSMUST00000155816	chr4:132348014-132353663	Snhg3		ENSMUSG00000085241	chr4:132353663-132353663	-1	65	56	84	115	95	74	152	138	30	98	121	74	99	166	226
ENSMUST00000072119	chr13:100778650-100786570	Ccnb1	268697	ENSMUSG00000041431	chr13:100786570-100786570	-1	572	200	764	1021	418	365	1074	471	191	738	782	301	809	1115	3037
ENSMUST00000138380	chr19:10839727-10843347	Slc15a3	65221	ENSMUSG00000024737	chr19:10839727-10839727	1	34	9	12	14	6	10	19	53	26	10	23	11	11	14	0
ENSMUST00000192053	chr9:108337089-108338273			ENSMUSG00000104208	chr9:108338273-108338273	-1	36	20	11	15	0	27	14	463	0	4	39	0	0	0	58
ENSMUST00000182010	chr17:39846958-39848788	Yam1		ENSMUSG00000098178	chr17:39846958-39846958	1	6331	1958	2271	3246	7396	7396	4176	3086	7009	3880	7009	3880	4805	18765	36844
ENSMUST00000049836	chr11:61956779-62141726	Specc1	432572	ENSMUSG00000042331	chr11:61956779-61956779	1	884	230	721	694	335	388	778	366	305	454	772	350	416	722	49
ENSMUST00000066052	chr5:139359739-139460502	3110082I17Rik	73212	ENSMUSG00000053553	chr5:139460502-139460502	-1	67	64	82	64	56	51	122	60	60	67	94	87	60	132	187
ENSMUST00000179318	chr7:82173840-82307087	Sh3gl3		ENSMUSG00000030638	chr7:82173840-82173840	1	44	27	31	23	21	17	24	46	19	31	40	14	18	79	334
ENSMUST00000017290	chr11:101488764-101551879	Brca1	12189	ENSMUSG00000017146	chr11:101551879-101551879	-1	94	75	329	509	180	164	416	80	72	220	258	108	289	355	1053
ENSMUST00000034053	chr8:45885485-45919546	Pdlim3	53318	ENSMUSG00000031636	chr8:45885485-45885485	1	31	16	71	284	57	77	212	50	61	267	232	75	505	301	3
ENSMUST00000164192	chr17:75435905-75529043	Rasgrp3		ENSMUSG00000071042	chr17:75435905-75435905	1	67	78	73	98	68	78	104	41	94	52	85	59	52	102	10
ENSMUST00000034927	chr9:91358058-91365768	Zic1		ENSMUSG00000032368	chr9:91365768-91365768	-1	165	143	135	317	200	188	277	93	130	130	133	177	153	244	1
ENSMUST00000159482	chr6:29473162-29484144	Kcp	333088	ENSMUSG00000059022	chr6:29484144-29484144	-1	55	18	10	19	8	11	23	150	22	9	16	15	20	18	10
ENSMUST00000108851	chr2:181018380-181039187	Chrna4	11438	ENSMUSG00000027577	chr2:181039187-181039187	-1	4	10	740	394	128	150	443	3	16	322	585	18	269	530	2
ENSMUST00000189563	chr1:54645340-54648613	Ankrd44	329154	ENSMUSG00000052331	chr1:54648613-54648613	-1	214	309	493	333	234	258	447	182	194	275	570	189	225	521	66
ENSMUST00000181645	chr10:22158569-22183917	Raet1c		ENSMUSG00000053219	chr10:22158569-22158569	1	80	11	36	15	18	18	27	70	5	12	25	11	12	56	81
ENSMUST00000025582	chr19:11586604-11604849	Ms4a6d	68774	ENSMUSG00000024679	chr19:11604849-11604849	-1	68	12	14	9	10	9	14	50	14	11	14	15	10	48	0
ENSMUST00000163605	chr17:66123520-66152167	Ddx11	320209	ENSMUSG00000035842	chr17:66123520-66123520	1	106	57	134	192	80	79	178	95	56	122	147	75	107	155	544
ENSMUST00000116605	chr6:66535390-66541033	Mad2l1	102641123	ENSMUSG00000029910	chr6:66535390-66535390	1	255	139	338	481	202	277	524	308	72	287	354	211	337	566	731
ENSMUST00000048670	chr9:53771535-53818161	Slc35f2	72022	ENSMUSG00000042195	chr9:53771535-53771535	1	4	5	40	43	23	22	51	5	8	36	65	23	28	36	860
ENSMUST00000108287	chr11:78472330-78497458	Sarm1	237868	ENSMUSG00000050132	chr11:78497458-78497458	-1	17	19	20	21	16	13	25	22	5	20	24	10	15	37	129
ENSMUST00000066285	chr19:58795751-58860984	Hspa12a	73442	ENSMUSG00000025092	chr19:58860984-58860984	-1	180	113	134	189	131	108	191	81	95	118	148	104	160	284	12
ENSMUST00000036852	chr15:76703553-76710559	Recql4	79456	ENSMUSG00000033762	chr15:76710559-76710559	-1	38	15	92	124	53	45	132	19	18	63	65	48	89	122	506
ENSMUST00000021359	chr12:69201779-69228190	Pole2	18974	ENSMUSG00000020974	chr12:69228190-69228190	-1	65	35	58	103	66	45	109	112	34	70	54	46	85	143	300
ENSMUST00000039769	chr15:55638843-55906949	Sntb1	20649	ENSMUSG00000060429	chr15:55906949-55906949	-1	31	14	25	12	14	15	15	2	16	11	44	12	10	31	103
ENSMUST00000195120	chr1:195136811-195176716	Cr2	12902	ENSMUSG00000026616	chr1:195176716-195176716	-1	32	0	0	0	0	0	9	0	0	8	48	23	9	0	0
ENSMUST00000112338	chrX:161717069-161779494	Rai2		ENSMUSG00000043518	chrX:161717069-161717069	1	14	26	25	46	28	29	41	9	27	21	21	19	26	57	0
ENSMUST00000165205	chr7:98494222-98501831	Lrrc32	434215	ENSMUSG00000090958	chr7:98494222-98494222	1	1319	113	116	215	104	137	280	268	153	96	125	112	159	177	0
ENSMUST00000071812	chr3:88081971-88121048	Iqgap3	404710	ENSMUSG00000028068	chr3:88081971-88081971	1	343	65	334	460	164	178	349	127	122	321	363	182	293	524	917
ENSMUST00000031287	chr5:112276691-112315361	Tpst2		ENSMUSG00000029344	chr5:112276691-112276691	1	313	262	599	463	354	338	598	261	257	388	693	306	352	785	363
ENSMUST00000070395	chr11:101406839-101417615	Aarsd1	69684	ENSMUSG00000075528	chr11:101417615-101417615	-1	99	88	147	254	94	146	293	242	140	195	254	144	180	218	585
ENSMUST00000160607	chr10:61662688-61665425	Ppa1	67895	ENSMUSG00000020089	chr10:61662688-61662688	1	383	240	385	517	328	345	684	633	312	343	447	363	377	591	1138
ENSMUST00000002368	chr5:8396973-8422680	Dbf4	27214	ENSMUSG00000002297	chr5:8422680-8422680	-1	359	150	437	539	248	251	497	444	180	347	416	214	352	654	1157
ENSMUST00000126715	chrX:7878262-7880322	Pim2	18715	ENSMUSG00000031155	chrX:7878262-7878262	1	32	34	113	195	55	64	213	36	43	170	144	55	172	194	266
ENSMUST00000190652	chr1:118627945-118637766	Tfcp2l1	81879	ENSMUSG00000026380	chr1:118627945-118627945	1	24	31	175	258	100	102	248	7	28	150	195	47	193	226	7010
ENSMUST00000192113	chr1:176745564-176746982			ENSMUSG00000103634	chr1:176746982-176746982	-1	21	34	7	21	8	7	5	14	9	17	22	22	19	40	40
ENSMUST00000078953	chr15:89182217-89196474	Dennd6b	69440	ENSMUSG00000015377	chr15:89196474-89196474	-1	20	30	72	85	42	32	58	36	38	74	87	36	53	117	161
ENSMUST00000192581	chr9:88680939-88681926			ENSMUSG00000103967	chr9:88681926-88681926	-1	9	68	3	56	5	33	19	6	4	34	46	30	45	21	6
ENSMUST00000033290	chr7:133720942-133776803	Dhx32	101437	ENSMUSG00000030986	chr7:133776803-133776803	-1	269	201	259	403	264	253	456	197	263	282	321	255	327	554	485
ENSMUST00000164309	chr8:75109528-75128439	Mcm5	17218	ENSMUSG00000005410	chr8:75109528-75109528	1	571	205	800	1193	507	552	1325	545	301	776	863	516	871	1178	2936
ENSMUST00000111265	chr2:93201760-93334487	Tspan18	241556	ENSMUSG00000027217	chr2:93334487-93334487	-1	129	67	25	27	21	27	19	192	44	31	61	61	19	71	109
ENSMUST00000026150	chr19:41766588-41802047	Arhgap19	71085	ENSMUSG00000025154	chr19:41802047-41802047	-1	140	74	317	309	139	126	363	89	42	232	266	92	233	390	707
ENSMUST00000176129	chr7:37472135-37479986	Zfp536		ENSMUSG00000043456	chr7:37479986-37479986	-1	11	4	60	82	8	20	62	15	11	71	70	16	72	96	7
ENSMUST00000046049	chr1:162829561-162866610	Fmo1	14261	ENSMUSG00000040181	chr1:162866610-162866610	-1	26	120	1611	2888	758	807	2407	99	290	1805	1729	429	2045	2135	101
ENSMUST00000097542	chr18:67617397-67641336	Cep76	225659	ENSMUSG00000073542	chr18:67641336-67641336	-1	120	86	75	123	70	61	140	88	92	83	113	72	83	88	196
ENSMUST00000169003	chr9:65629648-65660528	Rbpms2	71973	ENSMUSG00000032387	chr9:65629648-65629648	1	108	19	10	11	4	14	10	133	12	14	19	9	6	34	1302
ENSMUST00000045114	chr10:40223246-40247002	Rpf2	67239	ENSMUSG00000038510	chr10:40247002-40247002	-1	78	99	198	203	122	126	246	222	63	134	169	104	115	245	428
ENSMUST00000131422	chr10:62947026-62974185	Dna2	327762	ENSMUSG00000036875	chr10:62947026-62947026	1	39	23	119	131	47	52	134	41	28	95	126	39	93	134	1039
ENSMUST00000063607	chr7:118842237-118856001	Knop1	66356	ENSMUSG00000030980	chr7:118856001-118856001	-1	448	532	1476	1596	750	698	1606	365	475	1004	1514	596	1072	1522	1883
ENSMUST00000025500	chr18:58556257-58612773	Slc27a6	225579	ENSMUSG00000024600	chr18:58556257-58556257	1	141	54	75	65	69	88	80	195	126	70	126	52	40	153	2
ENSMUST00000102735	chr2:62046462-62326730	Slc4a10	94229	ENSMUSG00000026904	chr2:62046462-62046462	1	80	51	111	98	66	68	101	23	0	86	141	9	48	121	195
ENSMUST00000043414	chr15:73512560-73572242	Dennd3	105841	ENSMUSG00000036661	chr15:73512560-73512560	1	74	29	28	22	20	13	32	54	30	28	50	26	22	36	48
ENSMUST00000042470	chr7:123479516-123500449	Zkscan2	210162	ENSMUSG00000030757	chr7:123500449-123500449	-1	39	27	67	167	63	69	164	13	34	101	77	46	102	121	27
ENSMUST00000152889	chr4:98726734-98733644	L1td1	381591	ENSMUSG00000087166	chr4:98726734-98726734	1	7	70	446	983	276	284	818	2	102	684	599	228	601	570	1491
ENSMUST00000071492	chr6:86365683-86370057	Fam136a	66488	ENSMUSG00000057497	chr6:86365683-86365683	1	178	199	342	356	255	270	533	207	138	269	376	171	246	451	819
ENSMUST00000029624	chr3:129914960-129970206	Ccdc109b	66815	ENSMUSG00000027994	chr3:129970206-129970206	-1	126	76	577	352	196	206	500	42	52	262	463	52	201	404	1
ENSMUST00000139062	chr3:106482405-106488587	Dennd2d	72121	ENSMUSG00000027901	chr3:106482405-106482405	1	37	9	15	20	16	14	37	19	30	12	12	18	20	32	1
ENSMUST00000027897	chr1:189880492-189922363	Smyd2	226830	ENSMUSG00000026603	chr1:189922363-189922363	-1	400	419	821	1003	570	536	1290	485	541	686	755	637	677	1095	698
ENSMUST00000025254	chr18:31931507-31958619	Lims2	225341	ENSMUSG00000024395	chr18:31931507-31931507	1	55	26	69	48	25	26	47	66	49	32	49	31	16	46	0
ENSMUST00000003655	chr19:46707443-46741095	As3mt	57344	ENSMUSG00000003559	chr19:46707443-46707443	1	39	17	13	56	38	35	67	40	29	20	11	34	42	50	114
ENSMUST00000173380	chr17:35121455-35123301	Gpank1	81845	ENSMUSG00000092417	chr17:35121455-35121455	1	50	35	60	49	32	35	61	62	36	39	46	36	35	112	204
ENSMUST00000045665	chr1:134754658-134955940	Ppp1r12b	329251	ENSMUSG00000073557	chr1:134955940-134955940	-1	284	194	370	386	302	323	512	158	397	355	599	306	377	705	124
ENSMUST00000107392	chr7:79821803-79848210	Anpep		ENSMUSG00000039062	chr7:79848210-79848210	-1	752	703	909	1475	654	646	1079	455	616	1229	1340	651	908	1600	27
ENSMUST00000181502	chr11:120633768-120635125	Gm17586		ENSMUSG00000097062	chr11:120633768-120633768	1	32	23	16	24	21	16	27	49	21	23	31	29	22	36	59
ENSMUST00000046497	chr17:46496789-46499618	Dnph1	381101	ENSMUSG00000040658	chr17:46496789-46496789	1	47	28	182	168	65	72	218	36	29	79	138	47	100	108	168
ENSMUST00000041826	chr3:57736066-57835233	Rnf13	24017	ENSMUSG00000036503	chr3:57736066-57736066	1	684	1142	5974	5092	2048	2106	5462	690	988	4332	5462	1305	2514	4680	412
ENSMUST00000069453	chr5:97082329-97111596	Paqr3		ENSMUSG00000055725	chr5:97111596-97111596	-1	85	49	92	71	42	43	81	74	68	50	67	26	38	104	53
ENSMUST00000156647	chr7:139978932-139988434	Adam8	11501	ENSMUSG00000025473	chr7:139988434-139988434	-1	182	22	21	18	12	12	20	81	13	7	10	16	12	34	16
ENSMUST00000025402	chr18:67088336-67226792	Gnal	14680	ENSMUSG00000024524	chr18:67088336-67088336	1	39	80	137	113	75	73	148	143	53	91	162	68	87	153	124
ENSMUST00000105046	chr11:120762794-120764419	Hmga1-rs1	111241	ENSMUSG00000078249	chr11:120762794-120762794	1	344	218	674	762	570	448	1075	122	265	685	798	434	657	1074	1632
ENSMUST00000025075	chr18:3507957-3516404	Bambi	68010	ENSMUSG00000024232	chr18:3507957-3507957	1	126	65	55	38	38	46	65	265	73	55	117	50	39	99	75
ENSMUST00000040717	chr9:122951081-123018725	Kif15	209737	ENSMUSG00000036768	chr9:122951081-122951081	1	173	80	327	493	209	206	416	214	121	274	307	159	319	484	739
ENSMUST00000099151	chr3:34650005-34652461	Sox2	20674	ENSMUSG00000074637	chr3:34650005-34650005	1	7	1348	4799	5055	3082	3082	6692	3	2016	5055	7002	3082	4309	7002	3443
ENSMUST00000100069	chr2:65458263-65567627	Scn3a	20269	ENSMUSG00000057182	chr2:65567627-65567627	-1	77	15	180	203	117	130	279	0	12	165	223	79	166	263	137
ENSMUST00000173393	chr2:173020498-173034734	Rbm38		ENSMUSG00000027510	chr2:173020498-173020498	1	64	43	249	169	99	79	243	67	29	129	166	54	92	178	1113
ENSMUST00000103081	chr11:102761439-102780262	Adam11	11488	ENSMUSG00000020926	chr11:102761439-102761439	1	12	19	20	20	19	15	25	18	16	24	46	26	30	51	32
ENSMUST00000144040	chr2:74711929-74728868	Hoxd4	15436	ENSMUSG00000101174	chr2:74711929-74711929	1	61	88	233	300	150	129	274	42	134	226	275	99	160	248	2
ENSMUST00000109007	chr2:175965331-175977635	Gm2026	100039060	ENSMUSG00000078886	chr2:175965331-175965331	1	70	90	131	60	80	8	99	63	31	147	87	137	118	198	0
ENSMUST00000075954	chr12:24498581-24558571	Taf1b	21340	ENSMUSG00000059669	chr12:24498581-24498581	1	87	122	220	206	170	178	366	118	115	178	264	115	159	286	260
ENSMUST00000025800	chr19:24294794-24555872	Pip5k1b	18719	ENSMUSG00000024867	chr19:24555872-24555872	-1	4	6	24	52	29	24	84	3	12	35	39	20	54	34	194
ENSMUST00000069803	chrX:136955265-136958025	Tmsb15b2	100034363	ENSMUSG00000089996	chrX:136958025-136958025	-1	55	0	6	20	12	24	14	47	0	10	20	42	24	36	46
ENSMUST00000102985	chr2:4989714-5012344	Mcm10		ENSMUSG00000026669	chr2:5012344-5012344	-1	119	55	225	284	133	139	283	116	82	179	226	152	208	328	1405
ENSMUST00000141600	chr6:58831465-58843728	Herc3	73998	ENSMUSG00000029804	chr6:58831465-58831465	1	178	144	402	726	302	304	870	41	164	521	531	209	601	581	346
ENSMUST00000058535	chr3:62529077-62605140	Gpr149	229357	ENSMUSG00000043441	chr3:62605140-62605140	-1	258	65	121	99	77	60	155	136	71	77	113	63	79	131	0
ENSMUST00000172544	chr2:140650914-140671450	Flrt3		ENSMUSG00000051379	chr2:140671450-140671450	-1	156	165	128	106	97	74	115	214	144	86	158	82	83	180	65
ENSMUST00000164884	chr8:104639839-104641965	Fam96b	68523	ENSMUSG00000031879	chr8:104641965-104641965	-1	166	111	126	139	113	93	133	214	105	109	120	84	83	244	366
ENSMUST00000051594	chr13:108316332-108389585	Depdc1b	218581	ENSMUSG00000021697	chr13:108316332-108316332	1	30	6	42	46	16	19	71	27	8	43	48	20	33	38	135
ENSMUST00000027940	chr1:191325912-191350914	Tmem206	66950	ENSMUSG00000026627	chr1:191325912-191325912	1	120	88	120	97	79	67	111	101	49	75	112	55	67	171	50
ENSMUST00000093944	chr11:96323326-96347930	Hoxb3		ENSMUSG00000048763	chr11:96323326-96323326	1	176	257	460	417	231	272	485	80	216	352	599	297	330	604	2
ENSMUST00000144897	chr7:126689468-126695784	Slx1b	75764	ENSMUSG00000059772	chr7:126695784-126695784	-1	82	98	72	99	97	77	125	93	84	96	114	86	88	169	288
ENSMUST00000150120	chr6:124829547-124832664	Cdca3	14793	ENSMUSG00000023505	chr6:124829547-124829547	1	312	116	377	595	251	244	539	388	132	454	461	224	506	719	1167
ENSMUST00000152832	chr16:33753156-33761012	Heg1	77446	ENSMUSG00000075254	chr16:33753156-33753156	1	1144	1619	7828	7398	4176	4177	8411	428	1837	5956	8411	2249	5638	10504	90
ENSMUST00000110516	chr13:14226438-14523226	Hecw1	94253	ENSMUSG00000021301	chr13:14523226-14523226	-1	27	41	72	68	44	45	81	15	47	59	70	44	48	122	7
ENSMUST00000168817	chr1:171051174-171058054	Fcgr3	14131	ENSMUSG00000059498	chr1:171058054-171058054	-1	76	3	8	9	8	17	15	60	13	6	13	12	14	37	101
ENSMUST00000152134	chr4:43496142-43497234	Arhgef39	230098	ENSMUSG00000051517	chr4:43497234-43497234	-1	30	11	38	62	25	30	60	27	8	36	29	17	33	65	326
ENSMUST00000138162	chrX:101079210-101085405	Slc7a3		ENSMUSG00000031297	chrX:101085405-101085405	-1	172	22	48	40	30	27	68	213	30	55	53	18	30	77	387
ENSMUST00000194963	chr3:49062378-49085259			ENSMUSG00000102263	chr3:49062378-49062378	1	5	2	1	1	2	2	2	39	2	1	2	2	2	9	36
ENSMUST00000020484	chr10:82859206-82897724	Txnrd1	50493	ENSMUSG00000020250	chr10:82859206-82859206	1	1380	1460	2883	3086	1872	1924	3881	790	1372	2185	3246	1787	2334	3637	1664
ENSMUST00000014370	chr1:160202367-160212875	Cacybp	12301	ENSMUSG00000014226	chr1:160212875-160212875	-1	323	557	2047	2190	1093	954	2569	897	340	1455	1845	762	1272	1739	3093
ENSMUST00000050104	chr6:135065651-135084709	Gprc5a	232431	ENSMUSG00000046733	chr6:135065651-135065651	1	82	80	698	461	210	206	496	49	88	429	577	74	254	595	104
ENSMUST00000042135	chr5:136083916-136111860	Rasa4	54153	ENSMUSG00000004952	chr5:136083916-136083916	1	112	207	214	771	420	403	662	86	383	289	294	312	439	363	263
ENSMUST00000111093	chr5:136966616-136975858	Cldn15	60363	ENSMUSG00000001739	chr5:136966616-136966616	1	7	10	22	40	13	10	38	6	10	14	12	9	20	18	0
ENSMUST00000081497	chr5:115235836-115240991	Pop5	117109	ENSMUSG00000060152	chr5:115235836-115235836	1	92	75	188	198	90	101	272	172	72	134	201	75	137	161	447
ENSMUST00000026461	chr10:128015172-128030037	Prim1	19075	ENSMUSG00000025395	chr10:128015172-128015172	1	111	54	154	183	90	90	184	220	38	126	180	93	150	216	726
ENSMUST00000069486	chr17:80224441-80228497	Gemin6	67242	ENSMUSG00000055760	chr17:80224441-80224441	1	86	44	93	93	65	72	117	101	57	66	102	67	67	134	211
ENSMUST00000022304	chr14:17981644-18038086	Thrb	21834	ENSMUSG00000021779	chr14:17981644-17981644	1	48	102	410	158	236	217	229	26	98	141	335	72	66	341	54
ENSMUST00000090269	chr2:114047282-114052887	Actc1	11464	ENSMUSG00000068614	chr2:114052887-114052887	-1	20	4	133	222	53	46	249	101	40	253	188	44	384	287	0
ENSMUST00000185944	chr15:79129349-79134916	1700088E04Rik	27660	ENSMUSG00000033029	chr15:79134916-79134916	-1	36	15	13	13	26	11	22	38	15	18	25	17	7	14	3
ENSMUST00000018744	chr11:60788104-60811265	Shmt1	20425	ENSMUSG00000020534	chr11:60811265-60811265	-1	103	75	320	350	146	210	502	156	128	216	315	189	235	304	1380
ENSMUST00000084436	chr7:141426446-141429425	Cend1		ENSMUSG00000060240	chr7:141429425-141429425	-1	52	7	5	6	3	3	6	56	5	6	6	3	4	11	0
ENSMUST00000030742	chr4:131843470-131867786	Mecr	26922	ENSMUSG00000028910	chr4:131843470-131843470	1	134	129	172	216	136	145	275	202	114	165	228	148	162	243	106
ENSMUST00000138976	chr10:60106219-60127338	Spock2	94214	ENSMUSG00000058297	chr10:60106219-60106219	1	10	243	1030	981	465	481	1617	12	234	953	1128	339	991	1281	30
ENSMUST00000181299	chr7:73314003-73375739	A730056A06Rik		ENSMUSG00000097756	chr7:73375739-73375739	-1	6	26	40	41	34	31	58	9	25	49	46	33	31	87	2
ENSMUST00000101426	chr6:48841483-48845364	Tmem176a		ENSMUSG00000023367	chr6:48841483-48841483	1	543	742	1571	2063	1128	1112	2209	637	737	1520	2122	716	1448	1942	2
ENSMUST00000118234	chr6:121183667-121196185	Pex26	74043	ENSMUSG00000067825	chr6:121183667-121183667	1	124	103	115	105	83	89	139	67	65	77	115	61	78	181	182
ENSMUST00000071215	chr14:20703027-20704417	Chchd1	66121	ENSMUSG00000063787	chr14:20703027-20703027	1	190	166	207	263	188	205	330	572	124	222	272	174	180	352	312
ENSMUST00000108666	chr11:69045647-69051664	Aurkb	20877	ENSMUSG00000020897	chr11:69045647-69045647	1	217	94	441	513	206	202	504	239	99	381	410	159	350	547	586
ENSMUST00000170651	chr17:30624354-30875264	Dnah8	13417	ENSMUSG00000033826	chr17:30624354-30624354	1	23	42	50	246	139	109	244	13	65	67	41	81	95	69	1608
ENSMUST00000022613	chr14:65819038-65833994	Esco2	71988	ENSMUSG00000022034	chr14:65833994-65833994	-1	42	55	144	185	80	69	170	96	24	135	137	63	121	185	941
ENSMUST00000145934	chr11:77470485-77476436	Ankrd13b	268445	ENSMUSG00000037907	chr11:77476436-77476436	-1	206	242	787	749	417	386	845	248	314	631	900	304	531	865	81
ENSMUST00000016081	chr13:56073619-56135631	H2afy	26914	ENSMUSG00000015937	chr13:56135631-56135631	-1	711	554	1448	1488	775	771	1894	870	556	1191	1661	654	1186	1624	1921
ENSMUST00000027988	chr2:5137776-5230878	Ccdc3	74186	ENSMUSG00000026676	chr2:5137776-5137776	1	102	30	15	30	43	33	40	88	37	28	35	32	43	72	13
ENSMUST00000057792	chr6:5264147-5298455	Pon2	330260	ENSMUSG00000032667	chr6:5298455-5298455	-1	209	175	221	184	201	187	294	183	197	168	277	159	168	377	25
ENSMUST00000037636	chr19:47014698-47025327	Ina	226180	ENSMUSG00000034336	chr19:47014698-47014698	1	4	3	11	50	10	9	37	1	6	68	41	23	93	45	83
ENSMUST00000078961	chr17:26917091-26932579	Kifc5b	16580	ENSMUSG00000024301	chr17:26917091-26917091	1	105	31	142	142	67	63	140	87	24	110	127	48	117	222	635
ENSMUST00000099374	chr10:89408823-89443967	Gas2l3		ENSMUSG00000074802	chr10:89443967-89443967	-1	92	50	215	363	116	127	312	90	65	186	209	99	253	262	247
ENSMUST00000060481	chrX:44786570-44790197	Dcaf12l1		ENSMUSG00000045284	chrX:44790197-44790197	-1	64	110	939	368	354	347	529	40	75	270	691	159	190	598	67
ENSMUST00000030862	chr4:148098437-148130698	Draxin	70433	ENSMUSG00000029005	chr4:148130698-148130698	-1	31	19	471	308	110	123	253	11	26	258	442	32	171	358	25
ENSMUST00000036092	chr5:24319589-24351604	Kcnh2	16511	ENSMUSG00000038319	chr5:24351604-24351604	-1	46	63	86	101	56	63	142	36	34	85	127	50	122	150	54
ENSMUST00000102514	chr11:75193783-75267769	Rtn4rl1	237847	ENSMUSG00000045287	chr11:75193783-75193783	1	53	10	25	24	21	13	18	25	17	21	24	14	21	70	88
ENSMUST00000118012	chr2:176798612-176808618	Gm14295	100039123	ENSMUSG00000078877	chr2:176798612-176798612	1	25	45	52	53	41	27	36	33	12	44	62	36	38	98	168
ENSMUST00000019876	chr8:72424176-72443870	Calr3	73316	ENSMUSG00000019732	chr8:72443870-72443870	-1	26	22	16	20	12	10	20	34	9	19	17	9	11	26	46
ENSMUST00000032915	chr7:127027732-127042420	Kif22	110033	ENSMUSG00000030677	chr7:127042420-127042420	-1	328	95	330	441	188	174	430	406	102	339	313	175	333	524	827
ENSMUST00000094782	chr4:124741850-124801511	Inpp5b	16330	ENSMUSG00000028894	chr4:124741850-124741850	1	470	406	356	408	361	283	406	305	361	307	503	270	305	542	220
ENSMUST00000192922	chr1:59646200-59648071			ENSMUSG00000103821	chr1:59648071-59648071	-1	10	13	33	25	19	18	21	7	10	13	26	21	13	38	52
ENSMUST00000022528	chr14:63860312-63919859	Pinx1	72400	ENSMUSG00000021958	chr14:63860312-63860312	1	134	78	110	131	117	82	129	194	79	109	175	90	103	165	207
ENSMUST00000027601	chr1:128331590-128359664	Mcm6	17219	ENSMUSG00000026355	chr1:128359664-128359664	-1	789	319	986	1407	616	692	1534	1262	401	1154	1217	673	1115	1588	3043
ENSMUST00000087514	chr5:38220470-38234306	Lyar		ENSMUSG00000067367	chr5:38220470-38220470	1	137	137	389	460	219	234	552	308	180	297	389	246	273	356	810
ENSMUST00000159072	chr5:123133723-123138109	AI480526		ENSMUSG00000090086	chr5:123138109-123138109	-1	19	41	83	116	44	33	75	31	60	132	109	79	74	137	32
ENSMUST00000107271	chr7:86719352-86775808	Folh1	53320	ENSMUSG00000001773	chr7:86775808-86775808	-1	69	29	81	162	55	95	166	1	41	109	102	66	97	142	80
ENSMUST00000185215	chr9:102988712-103020775	Slco2a1	24059	ENSMUSG00000032548	chr9:102988712-102988712	1	224	136	508	400	247	228	448	73	152	317	472	164	272	560	35
ENSMUST00000041331	chr19:44394451-44407709	Scd1	20249	ENSMUSG00000037071	chr19:44407709-44407709	-1	2253	1728	5963	5078	3452	3552	5963	870	1493	4669	7405	2633	3765	7836	1115
ENSMUST00000098359	chr9:109676734-109702700	Fbxw18	546161	ENSMUSG00000074059	chr9:109702700-109702700	-1	6	12	22	37	14	16	24	0	6	16	21	21	23	35	0
ENSMUST00000039665	chr15:99074973-99083407	Troap	78733	ENSMUSG00000032783	chr15:99074973-99074973	1	54	20	80	101	24	33	87	70	14	56	80	29	54	55	163
ENSMUST00000094868	chr5:34194874-34288326	Zfyve28	231125	ENSMUSG00000037224	chr5:34288326-34288326	-1	25	28	202	142	70	59	194	15	18	110	170	30	88	118	32
ENSMUST00000023059	chr15:55076099-55090491	Dscc1	72107	ENSMUSG00000022422	chr15:55090491-55090491	-1	19	14	29	43	28	24	51	42	20	40	45	31	39	54	110
ENSMUST00000040647	chr18:38838673-38918771	Fgf1	14164	ENSMUSG00000036585	chr18:38918771-38918771	-1	16	8	90	75	45	47	117	7	14	66	110	19	72	100	2
ENSMUST00000114875	chrX:51117269-51205832	Mbnl3	171170	ENSMUSG00000036109	chrX:51205832-51205832	-1	248	183	228	349	260	226	517	177	245	253	274	219	288	359	192
ENSMUST00000068225	chr2:119618298-119650160	Nusap1	108907	ENSMUSG00000027306	chr2:119618298-119618298	1	136	114	532	650	216	224	544	338	87	398	440	199	433	623	813
ENSMUST00000024880	chr17:78508063-78627409	Vit	74199	ENSMUSG00000024076	chr17:78508063-78508063	1	6	29	28	73	35	30	48	0	36	43	65	41	102	79	1
ENSMUST00000171686	chr13:35893472-35906359	Rpp40	208366	ENSMUSG00000021418	chr13:35906359-35906359	-1	52	33	71	70	69	48	91	96	26	53	77	55	60	106	243
ENSMUST00000038863	chr9:123366940-123462664	Lars2	102436	ENSMUSG00000035202	chr9:123366940-123366940	1	4805	710	1067	1215	2741	3037	1758	2883	2741	1319	2935	1240	2096	6702	18774
ENSMUST00000030039	chr1:174501825-174822729	Fmn2	54418	ENSMUSG00000028354	chr1:174501825-174501825	1	43	31	47	66	38	38	84	25	25	76	92	32	68	87	303
ENSMUST00000032194	chr6:108660629-108666925	Bhlhe40	20893	ENSMUSG00000030103	chr6:108660629-108660629	1	617	606	1052	1308	651	677	1115	535	487	1009	1443	617	859	1375	75
ENSMUST00000087316	chrX:143802231-143827414	Capn6	12338	ENSMUSG00000067276	chrX:143827414-143827414	-1	3536	7001	12018	12018	3997	4651	12018	7387	7818	12018	18764	7818	12018	13919	60
ENSMUST00000193924	chr3:82092427-82145073	Gucy1a3		ENSMUSG00000033910	chr3:82145073-82145073	-1	114	79	200	218	108	103	220	156	85	213	299	102	257	370	9
ENSMUST00000186391	chr1:41781808-41939560	Gm29260		ENSMUSG00000100832	chr1:41781808-41781808	1	20	33	6	21	31	6	5	13	9	35	46	21	30	40	10
ENSMUST00000046763	chrX:139480367-139554582	D330045A20Rik	102871	ENSMUSG00000042498	chrX:139480367-139480367	1	49	74	72	80	64	44	97	70	42	60	92	68	72	91	69
ENSMUST00000007296	chr5:110286306-110337474	Pole	18973	ENSMUSG00000007080	chr5:110286306-110286306	1	342	114	543	640	255	255	611	188	179	489	577	249	471	658	1450
ENSMUST00000033963	chr8:49370913-49501984	4930555F03Rik		ENSMUSG00000031559	chr8:49370913-49370913	1	0	40	0	37	52	65	24	0	20	37	13	46	78	68	163
ENSMUST00000068031	chr11:98992943-99024189	Top2a	21973	ENSMUSG00000020914	chr11:99024189-99024189	-1	1031	614	3255	4330	1579	1749	3895	1876	500	2484	2750	925	2846	4020	5287
ENSMUST00000027409	chr1:75360329-75368579	Des	13346	ENSMUSG00000026208	chr1:75360329-75360329	1	577	5	7	12	5	3	12	380	3	3	6	6	3	1	11
ENSMUST00000110387	chr2:127103809-127133954	Ncaph	215387	ENSMUSG00000034906	chr2:127133954-127133954	-1	292	111	502	540	202	224	554	260	81	446	463	164	365	613	638
ENSMUST00000095313	chr10:108332189-108414391	Pawr	114774	ENSMUSG00000035873	chr10:108332189-108332189	1	241	99	121	111	89	90	175	155	126	95	173	122	107	154	533
ENSMUST00000166247	chr6:48833811-48841374	Tmem176b		ENSMUSG00000029810	chr6:48841374-48841374	-1	1166	1697	3169	4166	2309	2363	4309	1955	1799	3314	4309	1583	3032	4470	6
ENSMUST00000049948	chr19:9109868-9135636	Asrgl1	66514	ENSMUSG00000024654	chr19:9135636-9135636	-1	102	83	169	184	124	137	278	126	96	154	191	95	178	300	235
ENSMUST00000069064	chr16:17146979-17148846	Ydjc	69101	ENSMUSG00000041774	chr16:17146979-17146979	1	92	82	193	145	103	102	241	115	91	103	169	92	71	113	108
ENSMUST00000045026	chr11:78301529-78322457	Spag5	54141	ENSMUSG00000002055	chr11:78301529-78301529	1	289	122	427	539	241	234	528	281	136	367	415	198	438	624	830
ENSMUST00000033341	chr7:109010825-109034460	Tub	22141	ENSMUSG00000031028	chr7:109010825-109010825	1	7	143	452	472	161	223	627	22	65	389	482	131	480	605	29
ENSMUST00000167488	chr10:43479140-43515396	Bend3	331623	ENSMUSG00000038214	chr10:43479140-43479140	1	166	140	322	353	207	196	423	80	150	279	349	195	253	392	487
ENSMUST00000000642	chr6:82725025-82774454	Hk2	15277	ENSMUSG00000000628	chr6:82774454-82774454	-1	367	248	901	901	527	549	1149	111	342	663	905	382	609	973	1448
ENSMUST00000027499	chr1:93685660-93695764	Bok	51800	ENSMUSG00000026278	chr1:93685660-93685660	1	94	60	90	161	129	127	164	124	105	93	93	178	95	189	142
ENSMUST00000090543	chr14:18204054-18239127	Nr1d2	353187	ENSMUSG00000021775	chr14:18239127-18239127	-1	132	312	527	617	299	284	458	111	137	339	458	190	309	552	186
ENSMUST00000006898	chr13:24751845-24761861	Gmnn		ENSMUSG00000006715	chr13:24761861-24761861	-1	99	29	79	123	48	63	147	138	33	102	110	47	79	93	585
ENSMUST00000156118	chr17:47689030-47699551	Frs3	107971	ENSMUSG00000023266	chr17:47689030-47689030	1	34	44	22	20	17	14	36	29	41	27	32	40	23	40	164
ENSMUST00000088299	chr5:24581458-24581879	Gm10221		ENSMUSG00000067719	chr5:24581879-24581879	-1	515	322	332	456	438	337	515	929	195	349	465	330	393	638	549
ENSMUST00000161977	chr13:63311539-63431724	Fancc	14088	ENSMUSG00000021461	chr13:63431724-63431724	-1	79	60	70	80	66	70	79	64	103	67	76	83	63	197	194
ENSMUST00000140558	chr10:28972288-28985384	2310057J18Rik	67719	ENSMUSG00000015519	chr10:28985384-28985384	-1	3	2	19	1	2	1	17	2	42	1	1	2	1	9	57
ENSMUST00000086461	chr5:117378103-117389047	Rfc5	72151	ENSMUSG00000029363	chr5:117389047-117389047	-1	206	126	416	497	222	232	532	330	160	346	421	235	338	458	1698
ENSMUST00000186480	chr16:55973268-55974617	2310061J03Rik		ENSMUSG00000102101	chr16:55974617-55974617	-1	20	36	21	28	39	18	23	30	33	36	36	28	19	53	29
ENSMUST00000155802	chr1:171839697-171890718	Cd84	12523	ENSMUSG00000038147	chr1:171839697-171839697	1	27	27	66	61	31	47	70	56	28	46	56	24	40	110	2409
ENSMUST00000038341	chr2:118598211-118641591	Bub1b	12236	ENSMUSG00000040084	chr2:118598211-118598211	1	498	137	737	890	349	376	870	423	163	550	630	234	555	780	1688
ENSMUST00000133353	chr8:109591343-109606232	Dhodh	56749	ENSMUSG00000031730	chr8:109606232-109606232	-1	82	99	103	140	80	81	156	129	74	90	101	114	86	133	230
ENSMUST00000081333	chr19:24261453-24280605	Fxn	14297	ENSMUSG00000059363	chr19:24280605-24280605	-1	79	48	105	150	69	71	219	147	61	101	102	64	114	116	103
ENSMUST00000002737	chr17:56997343-56999322	Alkbh7	66400	ENSMUSG00000002661	chr17:56997343-56997343	1	49	22	63	41	36	25	66	82	27	31	70	37	41	49	165
ENSMUST00000166047	chr5:113842601-113843116	Gm17122		ENSMUSG00000090458	chr5:113842601-113842601	1	20	32	18	26	24	23	37	50	24	42	39	19	14	31	47
ENSMUST00000111791	chr14:47240944-47276832	Wdhd1	218973	ENSMUSG00000037572	chr14:47276832-47276832	-1	302	134	308	378	195	226	476	234	161	287	336	206	315	466	878
ENSMUST00000092015	chr18:22693181-22850754	Nol4	319211	ENSMUSG00000041923	chr18:22850754-22850754	-1	102	77	116	148	96	88	192	47	89	105	112	53	116	176	71
ENSMUST00000038474	chr2:31670715-31681349	Exosc2	227715	ENSMUSG00000039356	chr2:31670715-31670715	1	211	158	303	359	194	240	421	261	184	292	351	214	285	509	640
ENSMUST00000093336	chr16:17113399-17125106	2610318N02Rik	70458	ENSMUSG00000049916	chr16:17125106-17125106	-1	31	5	38	53	13	30	65	40	13	54	51	30	53	85	125
ENSMUST00000147532	chr17:15553224-15564340	Prdm9	213389	ENSMUSG00000051977	chr17:15564340-15564340	-1	28	28	33	47	29	26	48	52	35	38	40	29	33	55	27
ENSMUST00000048134	chr3:63696234-63851039	Plch1	269437	ENSMUSG00000036834	chr3:63851039-63851039	-1	33	43	142	186	90	91	254	10	50	143	168	59	166	173	98
ENSMUST00000127306	chr4:41638144-41640324	Enho	69638	ENSMUSG00000028445	chr4:41640324-41640324	-1	43	13	11	9	9	12	12	65	12	11	26	10	10	25	7
ENSMUST00000021930	chr13:54071845-54108346	Sfxn1	14057	ENSMUSG00000021474	chr13:54071845-54071845	1	363	458	781	1083	727	646	1193	444	503	754	834	599	821	1286	285
ENSMUST00000034815	chr9:61917280-61946799	Kif23	71819	ENSMUSG00000032254	chr9:61946799-61946799	-1	252	108	408	489	197	192	417	355	89	304	326	148	320	510	839
ENSMUST00000179269	chr15:82206952-82212815	Shisa8	435145	ENSMUSG00000096883	chr15:82212815-82212815	-1	0	7	15	6	6	7	9	2	2	5	9	5	6	33	61
ENSMUST00000112877	chr2:38723370-38927688	Nr6a1		ENSMUSG00000063972	chr2:38927688-38927688	-1	99	66	74	87	39	66	122	65	72	74	83	45	65	120	838
ENSMUST00000033754	chrX:164419793-164433911	Piga		ENSMUSG00000031381	chrX:164419793-164419793	1	141	105	274	370	226	186	491	61	123	212	256	148	247	255	802
ENSMUST00000067925	chr8:57511843-57515999	Hmgb2	97165	ENSMUSG00000054717	chr8:57511843-57511843	1	557	645	2164	3546	1422	1491	3546	1037	764	2936	3178	1223	3246	3399	6703
ENSMUST00000081064	chrX:134308084-134362639	Cenpi		ENSMUSG00000031262	chrX:134308084-134308084	1	200	73	162	198	107	116	194	162	60	148	180	97	162	290	293
ENSMUST00000024701	chr17:23726336-23736729	Pkmyt1	268930	ENSMUSG00000023908	chr17:23726336-23726336	1	74	32	157	176	70	72	198	113	59	139	136	78	146	216	503
ENSMUST00000016670	chr1:131127455-131138340	Dyrk3	226419	ENSMUSG00000016526	chr1:131138340-131138340	-1	44	27	98	76	56	47	124	18	31	65	86	35	45	75	428
ENSMUST00000147265	chr17:29032673-29042243	Srsf3	20383	ENSMUSG00000071172	chr17:29032673-29032673	1	2121	1721	3873	5271	3635	3314	7818	4309	1894	4798	5442	3240	4651	5630	6321
ENSMUST00000124549	chr14:21845861-21848977	Comtd1	69156	ENSMUSG00000021773	chr14:21848977-21848977	-1	110	32	52	60	48	41	65	147	44	40	56	48	39	69	144
ENSMUST00000015017	chr2:26916367-26920183	Surf2	20931	ENSMUSG00000014873	chr2:26916367-26916367	1	146	167	272	340	172	163	365	196	150	238	282	155	202	269	298
ENSMUST00000160024	chr14:31139013-31139848	Stab1	192187	ENSMUSG00000042286	chr14:31139848-31139848	-1	351	8	23	37	29	15	47	134	23	20	40	21	35	16	2
ENSMUST00000091853	chr13:3882565-3918220	Net1	56349	ENSMUSG00000021215	chr13:3918220-3918220	-1	431	135	862	683	338	388	849	263	182	650	953	203	506	873	247
ENSMUST00000176993	chr14:115092215-115134210	Gpc5	103978	ENSMUSG00000022112	chr14:115092215-115092215	1	0	35	48	44	0	0	31	0	0	7	24	0	20	0	0
ENSMUST00000048914	chr8:71464926-71465752	Mrpl34	94065	ENSMUSG00000034880	chr8:71464926-71464926	1	114	122	152	153	103	123	209	189	61	110	153	85	105	195	317
ENSMUST00000025714	chr19:36083716-36104772	Rpp30	54364	ENSMUSG00000024800	chr19:36083716-36083716	1	94	56	97	115	88	74	116	183	40	81	118	70	79	129	197
ENSMUST00000115576	chr17:17402672-17459387	Lix1	66643	ENSMUSG00000047786	chr17:17402672-17402672	1	74	60	46	72	48	55	97	79	58	50	60	53	55	74	21
ENSMUST00000033776	chrX:75095854-75109777	Dkc1	245474	ENSMUSG00000031403	chrX:75095854-75095854	1	207	270	911	1030	512	535	1317	219	331	649	782	447	632	821	2295
ENSMUST00000020980	chr12:24708241-24714146	Rrm2	20135	ENSMUSG00000020649	chr12:24708241-24708241	1	638	279	865	1184	623	538	1184	384	187	741	884	467	920	1115	2510
ENSMUST00000039156	chr2:25573430-25575224	Phpt1	75454	ENSMUSG00000036504	chr2:25575224-25575224	-1	128	180	128	243	156	162	214	318	175	222	284	186	187	255	155
ENSMUST00000029925	chr4:24898083-24905001	Ndufaf4	68493	ENSMUSG00000028261	chr4:24898083-24898083	1	125	115	204	233	163	141	281	235	139	167	190	168	182	307	274
ENSMUST00000048560	chr17:33810520-33822918	Kank3	80880	ENSMUSG00000042099	chr17:33810520-33810520	1	42	75	97	101	80	70	118	70	69	90	122	80	67	124	554
ENSMUST00000021288	chr11:67854523-67922153	Usp43	216835	ENSMUSG00000020905	chr11:67922153-67922153	-1	5	10	102	72	25	24	85	0	3	74	105	5	65	82	138
ENSMUST00000107544	chr4:59314754-59438633	Susd1	634731	ENSMUSG00000038578	chr4:59438633-59438633	-1	24	15	93	48	28	32	76	22	16	53	98	19	33	65	98
ENSMUST00000057974	chr7:28543596-28547254	Nccrp1	233038	ENSMUSG00000047586	chr7:28547254-28547254	-1	0	6	120	43	16	33	72	0	2	45	97	2	9	25	1
ENSMUST00000137448	chr4:62509169-62519881	Alad		ENSMUSG00000028393	chr4:62519881-62519881	-1	162	82	202	154	97	86	211	365	118	155	230	86	143	225	362
ENSMUST00000178590	chr19:56461637-56486729	Plekhs1	226245	ENSMUSG00000035818	chr19:56461637-56461637	1	0	6	17	38	20	15	39	0	9	25	50	13	36	14	4
ENSMUST00000077577	chr15:98931425-98934565	Tuba1b	22143	ENSMUSG00000023004	chr15:98934565-98934565	-1	7819	5271	8400	10107	7002	7002	12019	7388	5947	9001	9001	7388	9001	18764	36844
ENSMUST00000003313	chr19:60889749-61092553	Grk5	14773	ENSMUSG00000003228	chr19:60889749-60889749	1	135	148	294	298	179	227	339	75	201	188	370	144	155	225	47
ENSMUST00000111063	chr2:106693269-106868356	Mpped2		ENSMUSG00000016386	chr2:106693269-106693269	1	134	153	279	221	162	141	277	266	146	258	361	136	208	413	61
ENSMUST00000106782	chr4:106651069-106653539	Pars2	230577	ENSMUSG00000043572	chr4:106651069-106651069	1	36	37	41	32	36	16	49	34	28	36	43	33	31	49	139
ENSMUST00000081035	chr19:12460779-12465284	Mpeg1	17476	ENSMUSG00000046805	chr19:12460779-12460779	1	216	46	48	68	74	53	84	180	75	60	87	83	75	101	21
ENSMUST00000023213	chr15:76368898-76371403	Hgh1	59053	ENSMUSG00000022554	chr15:76368898-76368898	1	96	96	145	136	108	95	190	96	101	133	148	109	120	249	137
ENSMUST00000058745	chr7:48866429-48881041	E2f8		ENSMUSG00000046179	chr7:48881041-48881041	-1	101	40	111	195	56	74	128	60	31	97	107	49	113	146	217
ENSMUST00000188145	chr1:151755371-151818935	Edem3	66967	ENSMUSG00000043019	chr1:151755371-151755371	1	658	687	1500	1040	1070	1172	1438	278	697	630	1410	693	567	1276	484
ENSMUST00000153280	chr6:52214491-52220393	Hoxa7		ENSMUSG00000038236	chr6:52220393-52220393	-1	83	96	152	145	91	88	155	30	134	127	213	122	169	259	7
ENSMUST00000088248	chr2:164769898-164772907	Ube2c	68612	ENSMUSG00000001403	chr2:164769898-164769898	1	319	136	583	741	260	318	681	531	133	542	580	200	432	636	1870
ENSMUST00000115068	chr9:37229149-37255738	Slc37a2	56857	ENSMUSG00000032122	chr9:37255738-37255738	-1	60	23	101	36	25	36	67	29	10	46	114	4	28	75	139
ENSMUST00000058943	chr3:96596636-96599775	Ankrd34a	545554	ENSMUSG00000049097	chr3:96596636-96596636	1	61	8	56	35	26	27	129	35	15	28	61	14	21	14	0
ENSMUST00000107105	chr11:102393403-102401754	Rundc3a	51799	ENSMUSG00000006575	chr11:102393403-102393403	1	7	7	12	53	24	18	42	10	20	73	36	24	95	86	210
ENSMUST00000130870	chr2:155018266-155027104	Gm14226		ENSMUSG00000084897	chr2:155018266-155018266	1	11	15	26	11	17	24	24	36	9	10	30	15	9	33	48
ENSMUST00000023666	chr16:93883901-93906115	Chaf1b		ENSMUSG00000022945	chr16:93883901-93883901	1	171	40	148	165	111	111	243	274	63	139	179	139	197	269	784
ENSMUST00000090212	chr14:31134853-31139121	Nt5dc2	70021	ENSMUSG00000071547	chr14:31134853-31134853	1	876	372	644	726	376	373	882	1067	379	526	647	439	638	830	437
ENSMUST00000174394	chr13:44729474-44731574	Jarid2		ENSMUSG00000038518	chr13:44729474-44729474	1	270	257	680	703	428	465	906	204	328	600	728	247	591	1031	1763
ENSMUST00000189799	chr3:115887837-115929086	Dph5	69740	ENSMUSG00000033554	chr3:115887837-115887837	1	96	95	122	142	77	87	151	178	133	113	137	92	97	170	178
ENSMUST00000193338	chr3:88394143-88410326	Pmf1	67037	ENSMUSG00000028066	chr3:88410326-88410326	-1	169	61	183	242	111	129	266	303	103	210	198	109	192	319	520
ENSMUST00000110040	chr13:51701246-51793673	Sema4d		ENSMUSG00000021451	chr13:51793673-51793673	-1	52	42	242	130	72	74	179	18	30	118	243	40	81	130	355
ENSMUST00000032080	chr6:85446810-85451283	Pradc1	73327	ENSMUSG00000030008	chr6:85451283-85451283	-1	38	35	49	49	50	48	79	56	52	50	63	57	44	92	101
ENSMUST00000088896	chr6:116018618-116193486	Tmcc1	330401	ENSMUSG00000030126	chr6:116193486-116193486	-1	382	288	479	362	285	328	568	382	359	332	652	281	302	498	185
ENSMUST00000043627	chr11:120484613-120489065	Mrpl12	56282	ENSMUSG00000039640	chr11:120484613-120484613	1	468	360	598	612	413	438	953	824	315	481	599	389	446	681	757
ENSMUST00000177768	chr12:55124528-55142078	Fam177a	73385	ENSMUSG00000095595	chr12:55124528-55124528	1	248	291	444	547	376	310	532	215	253	369	456	249	314	509	88
ENSMUST00000165017	chr19:46075863-46085528	Nolc1	70769	ENSMUSG00000015176	chr19:46075863-46075863	1	555	517	1173	1332	769	755	1467	651	609	887	1049	661	796	1289	2364
ENSMUST00000133316	chr5:30666777-30674378	Cenpa	12615	ENSMUSG00000029177	chr5:30666777-30666777	1	261	85	317	422	179	217	501	550	82	296	308	130	317	420	919
ENSMUST00000049821	chr4:146892406-146909590	Gm21411		ENSMUSG00000045699	chr4:146909590-146909590	-1	38	0	0	70	18	14	12	0	20	45	40	0	12	0	390
ENSMUST00000036554	chr14:118482692-118706219	Abcc4	239273	ENSMUSG00000032849	chr14:118706219-118706219	-1	104	135	212	211	161	170	257	46	180	143	236	163	141	241	445
ENSMUST00000080141	chr15:94629185-95096097	Tmem117	320709	ENSMUSG00000063296	chr15:94629185-94629185	1	49	32	25	22	14	16	21	32	30	21	30	27	17	46	37
ENSMUST00000027863	chr1:164437109-164458355	Atp1b1	11931	ENSMUSG00000026576	chr1:164458355-164458355	-1	232	15	20	18	12	8	16	201	8	13	31	16	12	13	2274
ENSMUST00000185852	chr13:92211872-92354995	Msh3	17686	ENSMUSG00000014850	chr13:92354995-92354995	-1	101	86	139	173	105	99	179	113	97	148	148	112	173	326	322
ENSMUST00000159739	chr3:95878503-95882205	Ciart		ENSMUSG00000038550	chr3:95882205-95882205	-1	22	22	22	25	8	16	22	37	24	19	20	15	12	33	39
ENSMUST00000097278	chr17:82539258-82539545	Gm6594		ENSMUSG00000073371	chr17:82539258-82539258	1	24	19	14	28	16	28	46	65	33	31	22	25	34	64	69
ENSMUST00000054098	chr19:38395980-38405607	Slc35g1	240660	ENSMUSG00000044026	chr19:38395980-38395980	1	20	51	199	169	70	90	213	28	30	121	168	56	125	189	605
ENSMUST00000183583	chr2:29194541-29248125	Ntng2	171171	ENSMUSG00000035513	chr2:29248125-29248125	-1	14	21	43	58	26	27	60	4	16	27	39	21	33	33	0
ENSMUST00000002551	chr18:10617796-10628230	Snrpd1	20641	ENSMUSG00000002477	chr18:10617796-10617796	1	438	301	444	562	430	405	693	1219	299	474	626	406	479	700	843
ENSMUST00000132151	chr4:53631471-53707009	Fsd1l	319636	ENSMUSG00000054752	chr4:53631471-53631471	1	96	68	117	109	103	61	128	80	61	78	123	67	83	114	565
ENSMUST00000023694	chr16:90925809-90934827	1110004E09Rik	68001	ENSMUSG00000022972	chr16:90934827-90934827	-1	88	82	150	144	94	93	205	123	91	108	159	82	114	154	242
ENSMUST00000025439	chr18:73770040-73815392	Me2	107029	ENSMUSG00000024556	chr18:73815392-73815392	-1	446	254	294	327	280	240	431	375	241	282	418	256	297	419	489
ENSMUST00000112529	chrX:157443855-157492287	Sms	20603	ENSMUSG00000071708	chrX:157492287-157492287	-1	229	241	420	700	339	428	896	292	219	549	589	332	621	691	1117
ENSMUST00000079847	chr6:95474134-95718837	Suclg2	20917	ENSMUSG00000061838	chr6:95718837-95718837	-1	443	402	763	801	538	533	898	380	391	594	810	459	553	954	1058
ENSMUST00000052140	chr11:73135485-73138294	Gsg2	14841	ENSMUSG00000050107	chr11:73138294-73138294	-1	70	14	79	79	40	41	116	33	18	60	65	28	52	72	245
ENSMUST00000181175	chr12:87332488-87335655	Gm26764		ENSMUSG00000097667	chr12:87332488-87332488	1	101	26	63	52	21	52	81	317	73	39	68	83	91	171	212
ENSMUST00000054955	chr12:108410542-108539575	Eml1	68519	ENSMUSG00000058070	chr12:108410542-108410542	1	394	338	310	517	395	342	573	220	409	252	310	382	388	467	9
ENSMUST00000160852	chr19:5728088-5731713	Sssca1	56390	ENSMUSG00000079478	chr19:5731713-5731713	-1	119	120	154	201	132	116	232	161	121	129	168	118	130	159	242
ENSMUST00000177170	chr17:25844771-25861383	Wdr90	106618	ENSMUSG00000073434	chr17:25861383-25861383	-1	134	80	242	288	144	126	317	87	111	178	176	129	215	301	273
ENSMUST00000141704	chr7:35397035-35438687	Cep89	72140	ENSMUSG00000023072	chr7:35397035-35397035	1	126	111	188	213	139	137	270	203	133	178	196	126	169	285	438
ENSMUST00000081946	chr7:28305516-28312072	Timm50	66525	ENSMUSG00000003438	chr7:28312072-28312072	-1	321	204	417	519	305	274	658	418	216	367	474	298	400	428	670
ENSMUST00000045802	chr9:65890237-65903266	2810417H13Rik	68026	ENSMUSG00000040204	chr9:65890237-65890237	1	353	129	494	595	312	285	599	574	178	458	523	261	481	687	134
ENSMUST00000169197	chr6:6041218-6191317	Slc25a13	50799	ENSMUSG00000015112	chr6:6191317-6191317	-1	88	33	80	86	48	51	135	66	40	72	115	49	76	70	724
ENSMUST00000066728	chr3:122729158-122859374	Pde5a	242202	ENSMUSG00000053965	chr3:122729158-122729158	1	280	130	302	346	179	195	407	147	123	292	330	143	337	515	47
ENSMUST00000186380	chr1:153455758-153487608	Dhx9	13211	ENSMUSG00000042699	chr1:153487608-153487608	-1	2541	2514	5092	5974	2946	3400	7025	1497	1931	4680	5289	2514	4680	7025	6725
ENSMUST00000143972	chr8:66474330-66486497	Tma16	66282	ENSMUSG00000025591	chr8:66486497-66486497	-1	90	96	191	246	123	117	245	155	110	165	171	113	143	212	294
ENSMUST00000025752	chr19:5940543-5964206	Pola2	18969	ENSMUSG00000024833	chr19:5964206-5964206	-1	201	117	258	343	187	198	356	224	129	250	233	207	244	452	579
ENSMUST00000002914	chr17:56040416-56068026	Chaf1a	27221	ENSMUSG00000002835	chr17:56040416-56040416	1	340	117	388	426	158	189	503	211	146	295	307	200	343	463	696
ENSMUST00000034303	chr8:117791645-117801929	Mphosph6	68533	ENSMUSG00000031843	chr8:117801929-117801929	-1	153	144	130	150	113	124	166	188	137	165	159	141	108	299	562
ENSMUST00000110293	chr13:32965209-32979067	Serpinb6b	20708	ENSMUSG00000042842	chr13:32965209-32965209	1	75	39	64	42	27	30	75	58	21	21	43	24	30	38	47
ENSMUST00000151952	chr1:37439340-37541016	Mgat4a		ENSMUSG00000026110	chr1:37541016-37541016	-1	27	33	148	151	58	65	161	36	38	115	158	46	105	125	67
ENSMUST00000111964	chr2:75659261-75665839	Hnrnpa3	229279	ENSMUSG00000059005	chr2:75659261-75659261	1	1386	2398	7001	10500	4651	3635	8398	4798	2269	8398	8398	3872	5946	7001	13919
ENSMUST00000139772	chr4:108579423-108595439	Orc1	18392	ENSMUSG00000028587	chr4:108579423-108579423	1	60	17	53	63	28	26	63	45	19	36	43	24	49	60	792
ENSMUST00000028801	chr2:131170261-131187282	Spef1	70997	ENSMUSG00000027329	chr2:131187282-131187282	-1	41	47	116	113	68	61	149	102	31	61	68	52	66	103	10
ENSMUST00000058868	chr9:22411577-22444677	9530077C05Rik	68283	ENSMUSG00000036411	chr9:22411577-22411577	1	13	14	17	32	27	16	32	30	14	20	19	19	14	17	30
ENSMUST00000022536	chr14:57806561-57826163	Ska3	219114	ENSMUSG00000021965	chr14:57826163-57826163	-1	71	21	81	82	39	35	113	112	24	66	69	44	74	90	301
ENSMUST00000105866	chr4:134510999-134523927	Aunip	69885	ENSMUSG00000078521	chr4:134510999-134510999	1	39	8	39	39	22	23	48	41	6	27	32	22	31	53	199
ENSMUST00000005862	chr16:4544661-4559720	Tfap4	83383	ENSMUSG00000005718	chr16:4559720-4559720	-1	55	68	208	203	85	96	207	53	66	129	184	85	134	183	333
ENSMUST00000033326	chr7:110122350-110142112	Wee1	22390	ENSMUSG00000031016	chr7:110122350-110122350	1	199	78	202	177	114	113	175	48	114	150	211	114	139	298	395
ENSMUST00000161012	chr17:35512734-35516824	Tcf19		ENSMUSG00000050410	chr17:35516824-35516824	-1	184	91	185	333	180	129	275	273	113	194	179	173	248	286	259
ENSMUST00000064883	chr8:25039144-25102194	Plekha2		ENSMUSG00000031557	chr8:25102194-25102194	-1	390	170	235	289	197	205	306	203	123	173	270	144	188	267	173
ENSMUST00000045866	chr10:62580248-62602298	Ddx21	56200	ENSMUSG00000020075	chr10:62602298-62602298	-1	911	1037	2369	2696	1598	1586	3086	587	1000	1856	2163	1422	1619	2534	3038
ENSMUST00000181610	chr4:146509094-146511764	Gm26880		ENSMUSG00000096979	chr4:146511764-146511764	-1	647	758	1542	1709	1041	1045	1755	849	629	1341	1643	913	1220	2159	924
ENSMUST00000102922	chr11:5872180-5878292	Pold2	18972	ENSMUSG00000020471	chr11:5878292-5878292	-1	233	243	510	556	304	346	693	238	258	402	497	328	419	627	484
ENSMUST00000036116	chr12:81631369-81664941	Ttc9	69480	ENSMUSG00000042734	chr12:81631369-81631369	1	52	44	46	73	51	51	86	16	38	41	57	40	46	51	32
ENSMUST00000038027	chr7:34202122-34230281	Gpi1	14751	ENSMUSG00000036427	chr7:34230281-34230281	-1	2693	2531	7002	5947	3537	4166	7388	2790	2309	4652	7388	2662	4652	7821	4471
ENSMUST00000081721	chr6:47530274-47595030	Ezh2	14056	ENSMUSG00000029687	chr6:47595030-47595030	-1	379	261	610	716	379	364	909	716	215	530	628	288	563	653	2269
ENSMUST00000026050	chr19:47854970-47864790	Gsto1	14873	ENSMUSG00000025068	chr19:47854970-47854970	1	1896	907	1515	1380	1188	1222	1885	2506	840	1268	2185	922	1018	1691	258
ENSMUST00000124337	chr11:67171066-67174622	Myh2	17882	ENSMUSG00000033196	chr11:67171066-67171066	1	0	27	2989	2634	622	842	2634	7	78	3043	3091	71	2220	3187	3
ENSMUST00000041776	chr1:153653025-153700323	Rgs8	67792	ENSMUSG00000042671	chr1:153653025-153653025	1	13	41	79	128	45	56	123	9	52	103	94	45	175	219	1
ENSMUST00000084296	chr4:124918465-124936917	Cdca8	52276	ENSMUSG00000028873	chr4:124936917-124936917	-1	275	92	353	483	178	184	527	361	89	362	422	161	392	345	1044
ENSMUST00000106469	chr7:122107262-122132844	Palb2	233826	ENSMUSG00000044702	chr7:122132844-122132844	-1	27	18	47	63	19	30	58	31	23	41	49	32	39	52	263
ENSMUST00000174278	chr8:48099092-48140609	Dctd	320685	ENSMUSG00000031562	chr8:48099092-48099092	1	143	133	290	274	180	176	362	166	188	157	213	205	184	281	442
ENSMUST00000036340	chr6:113531682-113597017	Fancd2	211651	ENSMUSG00000034023	chr6:113531682-113531682	1	106	37	134	125	80	75	135	43	37	109	150	65	104	182	660
ENSMUST00000129089	chr2:38823257-38838600	Nr6a1os		ENSMUSG00000085201	chr2:38823257-38823257	1	46	43	30	16	23	30	46	57	40	46	43	27	15	81	0
ENSMUST00000071917	chr9:109717566-109746089	Fbxw26	382109	ENSMUSG00000059547	chr9:109746089-109746089	-1	1	10	21	35	14	15	18	0	5	11	11	14	18	38	0
ENSMUST00000101122	chr6:99692679-99693818	Gpr27	14761	ENSMUSG00000072875	chr6:99692679-99692679	1	8	25	32	24	5	13	22	22	10	48	53	7	20	60	1
ENSMUST00000069399	chr8:15011025-15033333	Kbtbd11	74901	ENSMUSG00000055675	chr8:15011025-15011025	1	7	55	199	243	184	136	367	5	94	251	299	157	239	244	43
ENSMUST00000029331	chr3:61002795-61008979	P2ry1		ENSMUSG00000027765	chr3:61002795-61002795	1	30	81	116	134	51	39	111	44	63	112	130	40	111	118	8
ENSMUST00000095784	chr10:24223517-24302790	Moxd1	59012	ENSMUSG00000020000	chr10:24223517-24223517	1	402	99	49	51	45	54	65	244	93	48	88	61	52	92	21
ENSMUST00000164199	chr10:128401395-128409728	Nabp2	69917	ENSMUSG00000025374	chr10:128409728-128409728	-1	277	194	207	269	234	217	266	444	191	186	270	164	218	376	208
ENSMUST00000037190	chr8:60890451-60907580	2700029M09Rik		ENSMUSG00000038005	chr8:60890451-60890451	1	109	128	193	238	175	147	246	344	100	157	201	147	190	287	269
ENSMUST00000154745	chr8:33652523-33674199	Gsr	14782	ENSMUSG00000031584	chr8:33652523-33652523	1	274	470	548	690	619	631	871	269	498	463	735	528	541	778	1574
ENSMUST00000170909	chr8:13339674-13377702	Tfdp1	21781	ENSMUSG00000038482	chr8:13339674-13339674	1	805	681	1229	1680	1020	1031	1906	306	769	1173	1317	958	1180	1646	1206
ENSMUST00000091201	chr13:113794505-114157461	Arl15	218639	ENSMUSG00000042348	chr13:113794505-113794505	1	121	136	126	156	139	144	224	110	119	146	182	135	144	239	373
ENSMUST00000000028	chr16:18780447-18811972	Cdc45	12544	ENSMUSG00000000028	chr16:18811972-18811972	-1	158	64	208	225	121	125	254	183	77	153	194	93	152	217	641
ENSMUST00000165246	chr7:28739641-28740067	Mrps12	24030	ENSMUSG00000045948	chr7:28740067-28740067	-1	101	94	121	140	127	111	161	261	93	100	127	98	92	172	352
ENSMUST00000170575	chr17:25718926-25727371	Chtf18	214901	ENSMUSG00000019214	chr17:25727371-25727371	-1	113	28	214	252	98	100	248	79	44	150	139	93	154	226	852
ENSMUST00000022053	chr13:73912462-73937767	Trip13	69716	ENSMUSG00000021569	chr13:73937767-73937767	-1	123	29	108	120	75	80	170	154	50	108	143	75	128	163	565
ENSMUST00000030661	chr4:133584362-133591735	Gpn2	100210	ENSMUSG00000028848	chr4:133584362-133584362	1	98	88	97	102	67	88	130	92	77	71	85	71	61	131	265
ENSMUST00000024851	chr17:71496100-71526857	Ndc80	67052	ENSMUSG00000024056	chr17:71526857-71526857	-1	135	60	189	191	99	115	235	319	49	159	169	85	129	233	579
ENSMUST00000049343	chr7:44532746-44548847	Pold1	18971	ENSMUSG00000038644	chr7:44548847-44548847	-1	188	147	404	577	280	224	568	226	177	369	338	251	362	430	1268
ENSMUST00000090464	chr3:116272553-116424032	Cdc14a	229776	ENSMUSG00000033502	chr3:116424032-116424032	-1	22	34	60	88	33	54	82	30	33	78	88	51	78	124	72
ENSMUST00000138783	chr13:13784059-13806113	Gng4	14706	ENSMUSG00000021303	chr13:13784059-13784059	1	11	1	33	15	10	10	15	11	8	23	36	10	6	25	0
ENSMUST00000049151	chr15:94522688-94543547	Pus7l	78895	ENSMUSG00000033356	chr15:94543547-94543547	-1	74	77	100	112	69	83	141	76	59	67	96	87	72	105	65
ENSMUST00000072739	chr10:78393309-78393756	Gm10146		ENSMUSG00000064317	chr10:78393309-78393309	1	142	105	232	178	81	79	243	363	209	219	266	148	214	295	315
ENSMUST00000026879	chr1:17145362-17164271	Gdap1	14545	ENSMUSG00000025777	chr1:17145362-17145362	1	10	35	33	42	14	13	38	19	30	40	38	27	41	48	10
ENSMUST00000024930	chr17:24215054-24220790	1600002H07Rik	72016	ENSMUSG00000024118	chr17:24220790-24220790	-1	42	48	57	84	56	53	80	39	43	69	75	58	68	112	326
ENSMUST00000150749	chr1:64679871-64690659	2810408I11Rik		ENSMUSG00000087213	chr1:64690659-64690659	-1	70	17	38	31	32	30	48	78	22	28	42	30	31	64	47
ENSMUST00000174032	chr6:116107651-116127493	Gm20404		ENSMUSG00000092625	chr6:116107651-116107651	1	21	24	12	18	30	19	29	23	11	17	12	20	14	36	33
ENSMUST00000032306	chr6:131219223-131247362	Klra2	16633	ENSMUSG00000030187	chr6:131247362-131247362	-1	0	41	216	177	102	102	215	30	0	106	137	25	74	131	0
ENSMUST00000161401	chr6:50562563-50566538	Cycs	13063	ENSMUSG00000063694	chr6:50566538-50566538	-1	76	50	170	120	106	67	198	479	68	135	186	124	115	158	180
ENSMUST00000058011	chr6:88883475-88898780	Mcm2	17216	ENSMUSG00000002870	chr6:88898780-88898780	-1	589	282	781	1080	447	485	1086	417	332	729	849	549	832	902	4799
ENSMUST00000077088	chr6:112619850-112696686	Rad18	58186	ENSMUSG00000030254	chr6:112696686-112696686	-1	119	65	141	195	75	92	179	130	75	139	179	113	139	158	362
ENSMUST00000156291	chr19:10199132-10204169	Fen1		ENSMUSG00000024742	chr19:10204169-10204169	-1	225	99	289	320	171	191	431	254	125	241	321	137	253	298	895
ENSMUST00000027343	chr1:23366424-23383175	Ogfrl1	70155	ENSMUSG00000026158	chr1:23383175-23383175	-1	49	30	70	62	35	37	83	129	30	52	67	41	39	61	51
ENSMUST00000161976	chr15:61985391-61990350	Myc	17869	ENSMUSG00000022346	chr15:61985391-61985391	1	236	1939	5443	5443	3385	3443	6322	289	2287	4471	5630	3241	3750	6322	466
ENSMUST00000026313	chr14:8002966-8055861	Abhd6	66082	ENSMUSG00000025277	chr14:8002966-8002966	1	60	65	92	73	75	66	118	83	51	73	95	59	79	169	75
ENSMUST00000170457	chr4:8690406-8755906	Chd7	320790	ENSMUSG00000041235	chr4:8690406-8690406	1	38	61	768	665	253	273	801	14	110	673	762	120	562	763	277
ENSMUST00000094632	chr7:28741968-28753879	Sars2	71984	ENSMUSG00000070699	chr7:28741968-28741968	1	60	36	58	105	56	55	96	74	46	66	59	51	72	101	336
ENSMUST00000155235	chrX:140456613-140465442	Prps1	19139	ENSMUSG00000031432	chrX:140456613-140456613	1	232	230	394	465	291	300	537	300	180	319	413	237	341	487	1591
ENSMUST00000143662	chr8:71597648-71607936	Fam129c	100037278	ENSMUSG00000043243	chr8:71597648-71597648	1	23	47	74	66	44	43	80	26	39	39	33	40	22	63	60
ENSMUST00000030207	chr4:83455680-83486459	Psip1	101739	ENSMUSG00000028484	chr4:83486459-83486459	-1	676	1246	3536	4798	2092	2092	4651	1065	1142	3635	3872	1513	3314	4005	2287
ENSMUST00000052708	chr2:129268210-129297212	Ckap2l	70466	ENSMUSG00000048327	chr2:129297212-129297212	-1	306	103	416	567	206	198	469	324	112	346	350	150	383	457	500
ENSMUST00000039490	chr17:57105385-57107757	Tnfsf9	21950	ENSMUSG00000035678	chr17:57105385-57105385	1	24	7	144	39	27	32	42	10	5	44	125	8	19	76	0
ENSMUST00000023203	chr15:76696764-76699674	Gpt	76282	ENSMUSG00000022546	chr15:76696764-76696764	1	13	19	17	16	9	12	13	32	8	8	9	8	6	23	52
ENSMUST00000005751	chr7:110868270-110982461	Mrvi1	17540	ENSMUSG00000005611	chr7:110982461-110982461	-1	148	25	34	40	10	18	64	118	37	33	51	39	37	23	0
ENSMUST00000053033	chr1:97606318-97662074	D1Ertd622e		ENSMUSG00000044768	chr1:97662074-97662074	-1	87	79	170	152	108	126	237	102	114	131	190	114	142	227	58
ENSMUST00000038194	chr15:58094047-58135082	Atad2	70472	ENSMUSG00000022360	chr15:58135082-58135082	-1	356	209	600	810	409	391	752	303	191	395	447	274	507	669	1297
ENSMUST00000093191	chr11:34809190-34833641	Spdl1	70385	ENSMUSG00000069910	chr11:34833641-34833641	-1	89	27	84	95	50	54	92	85	23	85	74	35	55	129	350
ENSMUST00000141994	chr1:82586921-82642853	Col4a3	12828	ENSMUSG00000079465	chr1:82586921-82586921	1	13	20	247	87	75	97	139	4	22	95	227	24	56	182	3
ENSMUST00000054952	chr11:73175519-73177037	Emc6		ENSMUSG00000047260	chr11:73177037-73177037	-1	204	213	302	284	235	196	397	271	175	241	324	186	240	364	446
ENSMUST00000029170	chr2:157145893-157204512	Rbl1	19650	ENSMUSG00000027641	chr2:157204512-157204512	-1	111	75	148	237	135	143	203	56	77	162	162	116	153	262	213
ENSMUST00000189246	chr12:86947043-86962667	Cipc	217732	ENSMUSG00000034157	chr12:86947043-86947043	1	250	232	425	536	330	327	563	190	254	379	470	265	353	508	317
ENSMUST00000109140	chr2:172356190-172370535	Aurka		ENSMUSG00000027496	chr2:172370535-172370535	-1	265	79	343	414	132	187	396	229	59	266	282	94	244	349	932
ENSMUST00000192344	chr9:108689314-108728203	Prkar2a	19087	ENSMUSG00000032601	chr9:108689314-108689314	1	493	346	970	761	543	575	1217	302	395	645	1035	481	591	857	398
ENSMUST00000176330	chr16:65520511-65534297	Pou1f1	18736	ENSMUSG00000004842	chr16:65520511-65520511	1	17	68	22	33	7	21	5	104	46	4	6	5	5	40	40
ENSMUST00000152960	chr10:127041414-127043182	Mettl1	17299	ENSMUSG00000006732	chr10:127041414-127041414	1	156	121	142	156	99	88	166	279	148	116	150	133	110	160	269
ENSMUST00000043815	chr6:35177430-35247449	Nup205	70699	ENSMUSG00000038759	chr6:35177430-35177430	1	1265	618	1166	1322	821	876	1567	561	655	840	1186	738	1017	1371	1705
ENSMUST00000018748	chr5:119671018-119684724	Tbx3	21386	ENSMUSG00000018604	chr5:119671018-119671018	1	168	96	114	84	51	46	88	164	68	95	168	75	77	121	1099
ENSMUST00000110894	chr14:75845093-75848415	Tpt1	22070	ENSMUSG00000060126	chr14:75845093-75845093	1	12023	13923	18768	36844	13923	18768	36844	13923	7004	36844	36844	13923	36844	36844	8403
ENSMUST00000027438	chr1:86344719-86359400	Ncl	17975	ENSMUSG00000026234	chr1:86359400-86359400	-1	2294	3554	7407	9021	4490	4490	10138	5965	2567	7018	7407	4325	6342	8422	36844
ENSMUST00000162786	chr6:85004818-85069475	Exoc6b	75914	ENSMUSG00000033769	chr6:85069475-85069475	-1	838	618	1265	1035	643	757	1080	612	678	736	1273	589	693	1322	774
ENSMUST00000090940	chr2:58045113-58052864	Ermn	77767	ENSMUSG00000026830	chr2:58052864-58052864	-1	0	0	25	0	13	36	51	0	0	8	61	0	9	102	18
ENSMUST00000021458	chr12:76580488-76710547	Sptb	20741	ENSMUSG00000021061	chr12:76710547-76710547	-1	10	40	534	317	122	167	446	3	52	292	435	56	293	478	25
ENSMUST00000034017	chr8:64739863-64849818	Klhl2	77113	ENSMUSG00000031605	chr8:64849818-64849818	-1	182	104	114	141	112	131	158	110	115	131	161	99	90	190	302
ENSMUST00000099683	chr2:98666547-98667301	Gm10800		ENSMUSG00000075014	chr2:98667301-98667301	-1	103	61	126	207	158	173	102	104	151	92	122	69	64	193	281
ENSMUST00000032107	chr6:95117740-95129656	Kbtbd8	243574	ENSMUSG00000030031	chr6:95117740-95117740	1	34	22	61	55	38	29	65	10	29	49	59	23	42	68	366
ENSMUST00000035053	chr9:109833193-109842961	Nme6	54369	ENSMUSG00000032478	chr9:109833193-109833193	1	75	52	53	47	51	50	61	194	59	47	52	46	33	108	164
ENSMUST00000064391	chr15:90487483-90679432	Cpne8	66871	ENSMUSG00000052560	chr15:90679432-90679432	-1	323	362	757	600	452	485	710	327	428	777	1379	394	595	1107	89
ENSMUST00000111368	chr1:169497934-169531464	Nuf2		ENSMUSG00000026683	chr1:169531464-169531464	-1	218	59	230	329	138	129	305	312	46	220	216	100	258	299	493
ENSMUST00000149565	chr8:18846277-18891361	Agpat5	52123	ENSMUSG00000031467	chr8:18846277-18846277	1	184	158	307	314	245	215	446	262	171	265	350	194	233	319	752
ENSMUST00000082428	chr7:127272561-127273919	Sephs2	20768	ENSMUSG00000049091	chr7:127273919-127273919	-1	198	107	206	212	163	128	259	73	122	148	176	121	134	208	663
ENSMUST00000030551	chr4:137741733-137796384	Alpl	11647	ENSMUSG00000028766	chr4:137796384-137796384	-1	12	46	1191	438	333	431	828	9	116	334	758	95	249	594	5947
ENSMUST00000042261	chr10:22645011-22704285	Slc2a12	353169	ENSMUSG00000037490	chr10:22645011-22645011	1	18	34	108	240	87	69	170	29	54	81	103	62	80	44	19
ENSMUST00000030443	chr4:117096075-117115383	Ptch2	19207	ENSMUSG00000028681	chr4:117096075-117096075	1	14	4	26	67	25	27	70	4	9	39	36	19	103	66	508
ENSMUST00000117291	chr10:3973118-4156111	Mthfd1l		ENSMUSG00000040675	chr10:3973118-3973118	1	523	242	363	562	300	297	534	364	375	340	339	359	328	451	548
ENSMUST00000128727	chr5:25759997-25850342	Actr3b	242894	ENSMUSG00000056367	chr5:25759997-25759997	1	26	30	18	39	30	23	47	34	18	31	20	32	23	32	90
ENSMUST00000073080	chr19:24875686-24876634	Gm10053		ENSMUSG00000058927	chr19:24875686-24875686	1	542	279	426	528	335	411	715	672	289	380	605	396	453	502	723
ENSMUST00000021941	chr13:55325168-55329758	Mxd3	17121	ENSMUSG00000021485	chr13:55329758-55329758	-1	71	34	81	109	51	39	90	148	26	76	79	48	102	122	88
ENSMUST00000023064	chr15:79659227-79667660	Cby1	73739	ENSMUSG00000022428	chr15:79659227-79659227	1	116	150	202	245	157	158	254	201	133	204	249	131	190	304	151
ENSMUST00000089257	chr2:146221921-146225020	Insm1	53626	ENSMUSG00000068154	chr2:146221921-146221921	1	0	40	177	283	60	65	272	0	36	337	304	78	366	232	0
ENSMUST00000102956	chr14:26413168-26534931	Slmap	83997	ENSMUSG00000021870	chr14:26534931-26534931	-1	890	924	1605	1541	1148	1156	1939	551	821	1255	1595	736	986	1823	1280
ENSMUST00000123867	chr6:128399296-128408214	Nrip2	60345	ENSMUSG00000001520	chr6:128399296-128399296	1	23	18	22	32	24	26	22	31	29	23	16	23	10	47	57
ENSMUST00000014290	chr2:22774094-22875653	Apbb1ip	54519	ENSMUSG00000026786	chr2:22774094-22774094	1	421	107	74	178	137	144	238	294	193	98	118	163	138	110	0
ENSMUST00000059199	chr7:127403668-127406822	Zfp764	233893	ENSMUSG00000045757	chr7:127406822-127406822	-1	42	38	38	38	22	22	45	28	27	23	38	38	30	35	45
ENSMUST00000164832	chr17:74299474-74323944	Dpy30		ENSMUSG00000024067	chr17:74323944-74323944	-1	158	150	324	417	217	262	583	365	137	293	299	188	291	377	1232
ENSMUST00000092176	chr10:112163621-112216555	Caps2	353025	ENSMUSG00000035694	chr10:112163621-112163621	1	5	14	19	11	3	5	21	12	17	13	41	25	20	11	226
ENSMUST00000028554	chr2:112239468-112247111	Lpcat4	99010	ENSMUSG00000027134	chr2:112239468-112239468	1	199	119	214	172	126	101	184	170	130	183	207	124	139	319	113
ENSMUST00000033056	chr7:127992103-127993867	Pycard	66824	ENSMUSG00000030793	chr7:127993867-127993867	-1	26	26	85	70	94	89	135	41	75	53	89	78	58	106	329
ENSMUST00000024736	chr17:53674786-53689333	Sgol1	72415	ENSMUSG00000023940	chr17:53689333-53689333	-1	162	59	179	192	91	90	180	187	48	142	190	72	160	212	754
ENSMUST00000143601	chr4:107802261-107874167	Lrp8	16975	ENSMUSG00000028613	chr4:107802261-107802261	1	135	64	201	219	85	98	270	41	57	175	188	199	255	300	36
ENSMUST00000095063	chr4:59769637-59783866	Inip	66209	ENSMUSG00000038544	chr4:59783866-59783866	-1	176	136	169	214	134	143	248	163	175	199	252	181	219	298	293
ENSMUST00000005607	chr8:83955507-83970197	Asf1b	66929	ENSMUSG00000005470	chr8:83955507-83955507	1	174	54	151	198	87	92	206	143	46	138	160	77	167	186	289
ENSMUST00000132846	chr11:6415443-6419817	Ppia	268373	ENSMUSG00000071866	chr11:6415443-6415443	1	10134	8420	18783	18783	12042	10507	18783	36844	7836	12042	18783	10134	13939	18774	18783
ENSMUST00000072008	chr18:42053667-42158960	Sh3rf2	269016	ENSMUSG00000057719	chr18:42053667-42053667	1	7	10	38	121	38	47	152	10	16	70	48	23	120	65	79
ENSMUST00000122374	chr4:130253495-130275218	Serinc2		ENSMUSG00000023232	chr4:130275218-130275218	-1	80	3	0	2	2	1	2	348	1	2	2	1	5	4	10
ENSMUST00000058183	chr4:11051045-11076204	Ndufaf6	76947	ENSMUSG00000050323	chr4:11076204-11076204	-1	75	43	48	53	41	47	78	116	48	56	56	53	31	65	131
ENSMUST00000034132	chr8:85299632-85308278	Orc6	56452	ENSMUSG00000031697	chr8:85299632-85299632	1	292	132	176	230	167	172	274	504	168	200	233	187	225	349	678
ENSMUST00000073089	chr3:152273459-152340407	Fam73a	215708	ENSMUSG00000054942	chr3:152340407-152340407	-1	97	128	298	377	171	143	334	98	113	262	252	139	204	270	389
ENSMUST00000112907	chrX:142317993-142390344	Acsl4		ENSMUSG00000031278	chrX:142390344-142390344	-1	649	439	533	812	599	561	860	463	498	600	724	595	727	966	361
ENSMUST00000023684	chr16:91621186-91646952	Gart	14450	ENSMUSG00000022962	chr16:91646952-91646952	-1	800	639	1088	1188	848	786	1413	662	717	840	1138	767	863	1212	1872
ENSMUST00000036004	chr15:103240432-103244955	Hnrnpa1	15382	ENSMUSG00000046434	chr15:103240432-103240432	1	3452	3890	9021	10138	5456	6715	12045	5456	3890	7838	10138	4813	8422	12045	12045
ENSMUST00000155363	chr1:172261641-172292725	Igsf8	140559	ENSMUSG00000038034	chr1:172261641-172261641	1	323	211	431	361	250	260	457	480	202	299	438	259	326	565	143
ENSMUST00000044970	chr15:80173721-80215519	Mgat3	17309	ENSMUSG00000042428	chr15:80173721-80173721	1	256	307	1770	1203	498	545	1306	133	162	750	1238	221	602	835	157
ENSMUST00000050433	chr9:8544196-8680565	Trpc6	22068	ENSMUSG00000031997	chr9:8544196-8544196	1	66	11	43	37	27	34	39	38	3	27	53	19	20	40	49
ENSMUST00000111879	chr9:111439081-111489608	Dclk3	245038	ENSMUSG00000032500	chr9:111439081-111439081	1	10	17	22	8	10	7	21	3	17	19	35	10	11	22	36
ENSMUST00000056089	chr1:120067377-120074074	Tmem37	170706	ENSMUSG00000050777	chr1:120074074-120074074	-1	101	52	47	30	39	28	43	123	42	34	52	37	23	59	1
ENSMUST00000022218	chr13:92354783-92389053	Dhfr	13361	ENSMUSG00000021707	chr13:92354783-92354783	1	121	61	182	229	152	130	197	212	56	182	208	102	178	305	514
ENSMUST00000050140	chr11:69396519-69398234	Tmem88	67020	ENSMUSG00000045377	chr11:69398234-69398234	-1	47	5	16	27	9	15	27	67	5	8	8	22	13	17	1
ENSMUST00000139861	chr16:18060357-18089163	Prodh	19125	ENSMUSG00000003526	chr16:18089163-18089163	-1	6	39	106	127	72	65	207	9	66	114	111	97	116	117	90
ENSMUST00000112122	chr2:71388958-71441622	Hat1	107435	ENSMUSG00000027018	chr2:71388958-71388958	1	359	205	324	434	259	274	499	516	131	327	380	261	325	426	5442
ENSMUST00000045607	chr4:44300876-44364675	Melk	17279	ENSMUSG00000035683	chr4:44300876-44300876	1	214	61	189	180	134	102	245	172	69	152	185	74	186	249	419
ENSMUST00000048490	chr3:40950631-40977793	Larp1b	214048	ENSMUSG00000025762	chr3:40950631-40950631	1	150	83	144	146	80	87	160	120	100	134	188	93	130	185	137
ENSMUST00000112161	chrX:167304929-167330528	Tlr7		ENSMUSG00000044583	chrX:167330528-167330528	-1	32	13	17	8	11	8	15	51	1	6	15	16	15	28	19
ENSMUST00000096482	chr15:9111985-9140365	Skp2	27401	ENSMUSG00000054115	chr15:9140365-9140365	-1	237	126	351	390	212	199	384	189	139	280	347	179	279	388	470
ENSMUST00000048993	chr13:81673843-81711013	Polr3g	67486	ENSMUSG00000035834	chr13:81711013-81711013	-1	41	50	172	179	98	88	215	46	51	126	147	83	136	170	569
ENSMUST00000102561	chr4:132768335-132778752	Rpa2	19891	ENSMUSG00000028884	chr4:132768335-132768335	1	146	107	262	303	133	131	366	250	128	240	286	159	246	236	1178
ENSMUST00000052622	chr8:24437180-24438984	1810011O10Rik	69068	ENSMUSG00000056313	chr8:24438984-24438984	-1	54	34	33	119	66	72	80	94	103	70	72	64	133	121	1
ENSMUST00000171644	chr6:115361221-115490401	Pparg	19016	ENSMUSG00000000440	chr6:115361221-115361221	1	102	25	13	8	19	15	11	60	30	6	18	15	4	13	2
ENSMUST00000026504	chr10:126868430-126901371	Xrcc6bp1	68876	ENSMUSG00000025436	chr10:126901371-126901371	-1	35	50	50	65	44	49	57	69	47	40	49	43	41	83	111
ENSMUST00000022098	chr13:73331009-73332175	Mrpl36	94066	ENSMUSG00000021607	chr13:73331009-73331009	1	153	166	274	338	205	159	353	246	141	188	234	176	191	206	376
ENSMUST00000162538	chr8:94819818-94838358	Ciapin1	109006	ENSMUSG00000031781	chr8:94838358-94838358	-1	431	275	510	513	342	350	614	488	300	404	523	331	334	536	908
ENSMUST00000110438	chr15:25940887-25972340	Fam134b	66270	ENSMUSG00000022270	chr15:25940887-25940887	1	78	45	97	122	74	65	126	66	46	123	139	52	93	125	80
ENSMUST00000019576	chr8:83715177-83723348	Ddx39		ENSMUSG00000005481	chr8:83715177-83715177	1	446	327	567	787	448	402	824	472	427	683	702	476	701	878	2309
ENSMUST00000143043	chr2:105126529-105173612	Wt1	22431	ENSMUSG00000016458	chr2:105126529-105126529	1	107	32	44	26	21	23	34	65	11	25	55	14	28	55	5
ENSMUST00000110082	chr12:100199435-100209806	Calm1	12313	ENSMUSG00000001175	chr12:100199435-100199435	1	2800	2633	3250	4487	3090	2842	4669	3325	2441	3250	4012	2988	3451	4487	1841
ENSMUST00000192632	chr3:43547173-43548282			ENSMUSG00000104303	chr3:43547173-43547173	1	87	121	122	193	92	131	197	56	120	110	145	138	123	144	215
ENSMUST00000034964	chr9:64281607-64304792	Tipin	66131	ENSMUSG00000032397	chr9:64281607-64281607	1	198	159	252	311	187	212	360	327	98	262	303	240	294	443	811
ENSMUST00000007733	chr14:55679083-55681817	Tinf2	28113	ENSMUSG00000007589	chr14:55681817-55681817	-1	102	41	125	169	72	88	181	93	75	102	104	86	122	158	446
ENSMUST00000023570	chr16:78359860-78376810	Btg3	12228	ENSMUSG00000022863	chr16:78376810-78376810	-1	321	96	83	74	197	101	118	270	148	110	160	139	63	153	217
ENSMUST00000163336	chr14:32159865-32179855	Ncoa4		ENSMUSG00000056234	chr14:32159865-32159865	1	448	401	946	767	621	707	862	397	419	614	1287	412	556	977	865
ENSMUST00000184126	chr9:73039718-73042779	5031420N21Rik		ENSMUSG00000098332	chr9:73039718-73039718	1	55	59	68	53	64	51	80	141	76	64	79	66	49	120	43
ENSMUST00000023856	chr2:19371636-19394976	Msrb2	76467	ENSMUSG00000023094	chr2:19371636-19371636	1	54	46	79	88	66	67	124	68	56	68	71	56	76	130	196
ENSMUST00000013773	chr5:31054780-31078479	Cad	69719	ENSMUSG00000013629	chr5:31054780-31054780	1	976	887	2157	1939	1149	1203	2470	548	941	1378	1739	1024	1255	1955	6322
ENSMUST00000074849	chr5:33658128-33672201	Tacc3	21335	ENSMUSG00000037313	chr5:33658128-33658128	1	451	142	417	581	277	239	521	647	130	510	493	250	478	592	1170
ENSMUST00000084828	chr12:116405402-116463531	Ncapg2	76044	ENSMUSG00000042029	chr12:116405402-116405402	1	321	170	362	468	246	246	457	212	188	365	351	232	376	592	491
ENSMUST00000052686	chr9:44334694-44336077	H2afx	15270	ENSMUSG00000049932	chr9:44334694-44334694	1	596	379	1012	999	523	483	1200	762	276	863	925	415	843	1164	3086
ENSMUST00000028350	chr2:24949792-24962075	Zmynd19	67187	ENSMUSG00000026974	chr2:24949792-24949792	1	249	253	350	435	273	270	479	245	247	302	381	281	323	422	528
ENSMUST00000042147	chr5:110648418-110653417	Noc4l	100608	ENSMUSG00000033294	chr5:110653417-110653417	-1	265	214	357	420	283	297	523	250	214	347	388	280	312	489	944
ENSMUST00000181931	chr18:82692284-82694176	Gm10524		ENSMUSG00000097141	chr18:82692284-82692284	1	228	218	217	347	225	218	279	809	189	276	345	224	290	411	351
ENSMUST00000030306	chr4:95967240-96025413	Hook1	77963	ENSMUSG00000028572	chr4:95967240-95967240	1	62	88	154	185	126	123	230	133	96	181	209	101	172	241	522
ENSMUST00000184336	chr7:48908716-48963824	Nav2		ENSMUSG00000052512	chr7:48908716-48908716	1	216	149	478	673	231	258	706	73	144	482	457	189	517	509	298
ENSMUST00000177754	chr9:20907206-20959888	Dnmt1	13433	ENSMUSG00000004099	chr9:20959888-20959888	-1	1060	624	1661	2093	1060	1072	2159	643	742	1404	1630	1049	1606	1956	3637
ENSMUST00000181180	chr17:8379045-8389468	Gm16702		ENSMUSG00000097796	chr17:8389468-8389468	-1	26	22	21	25	20	24	33	42	32	24	28	21	25	49	175
ENSMUST00000099985	chr10:30196011-30200540	Cenpw	66311	ENSMUSG00000075266	chr10:30200540-30200540	-1	77	47	87	83	58	53	123	222	57	80	101	49	86	112	207
ENSMUST00000026221	chr19:44293676-44306864	Scd2	20250	ENSMUSG00000025203	chr19:44293676-44293676	1	7821	6324	9004	9004	6695	7004	10502	5059	5445	9004	13923	7004	9004	13921	6695
ENSMUST00000117600	chr17:27556620-27563674	Hmga1		ENSMUSG00000046711	chr17:27556620-27556620	1	621	479	1307	1522	776	911	1742	680	556	1193	1491	713	1188	1531	2475
ENSMUST00000062844	chr11:22834747-22860101	B3gnt2		ENSMUSG00000051650	chr11:22860101-22860101	-1	85	142	120	214	116	198	224	54	153	168	186	201	102	165	110
ENSMUST00000058491	chr12:113185903-113189520	Tmem121	69195	ENSMUSG00000049036	chr12:113185903-113185903	1	68	35	9	12	10	13	14	107	16	13	18	28	18	35	17
ENSMUST00000057578	chr6:106769166-106782474	Trnt1	70047	ENSMUSG00000013736	chr6:106769166-106769166	1	274	302	433	417	378	388	590	466	287	346	475	326	313	559	392
ENSMUST00000022467	chr12:119260934-119264272	Gm6768		ENSMUSG00000021908	chr12:119260934-119260934	1	266	440	512	467	356	271	543	52	334	436	562	454	453	689	847
ENSMUST00000047443	chr6:134609210-134632488	Mansc1	67729	ENSMUSG00000032718	chr6:134632488-134632488	-1	37	55	53	115	97	89	87	21	79	60	66	81	83	129	3
ENSMUST00000098971	chr2:181319739-181356616	Rtel1	269400	ENSMUSG00000038685	chr2:181319739-181319739	1	314	210	337	439	306	248	455	225	323	417	417	301	402	601	1522
ENSMUST00000084947	chr12:111678105-111683902	Trmt61a		ENSMUSG00000060950	chr12:111678105-111678105	1	91	100	144	123	110	83	172	72	140	98	123	126	110	178	281
ENSMUST00000030360	chr4:107233514-107253532	Lrrc42	77809	ENSMUSG00000028617	chr4:107253532-107253532	-1	874	585	898	787	673	755	1396	1434	618	778	981	583	790	1377	381
ENSMUST00000139560	chr4:107367784-107416346	Ndc1	72787	ENSMUSG00000028614	chr4:107367784-107367784	1	408	174	445	487	272	302	562	270	200	322	457	292	367	453	742
ENSMUST00000144458	chr8:119910360-119957555	Usp10	22224	ENSMUSG00000031826	chr8:119910360-119910360	1	435	427	740	835	508	528	865	396	380	571	738	499	599	892	1128
ENSMUST00000077535	chr17:36255645-36257856	Rpp21	67676	ENSMUSG00000024446	chr17:36257856-36257856	-1	74	56	51	62	26	41	74	152	46	55	57	61	52	83	213
ENSMUST00000123988	chr6:128362967-128368962	Foxm1	14235	ENSMUSG00000001517	chr6:128362967-128362967	1	521	203	540	750	333	322	659	285	244	523	556	334	596	701	736
ENSMUST00000054080	chr6:148921035-148946467	Fam60a		ENSMUSG00000039985	chr6:148946467-148946467	-1	124	154	448	508	322	332	645	55	121	438	542	195	449	585	1165
ENSMUST00000037928	chrX:164070705-164076121	Siah1b		ENSMUSG00000040749	chrX:164076121-164076121	-1	48	48	54	63	34	49	95	58	33	72	64	37	58	104	351
ENSMUST00000195379	chr1:177168098-177170862			ENSMUSG00000103646	chr1:177170862-177170862	-1	42	0	15	38	40	14	25	31	0	0	30	14	36	0	77
ENSMUST00000000505	chr5:138164583-138172422	Mcm7	17220	ENSMUSG00000029730	chr5:138172422-138172422	-1	626	509	1311	1584	766	808	1785	682	605	1333	1606	737	1324	1458	5632
ENSMUST00000014990	chr8:105467493-105471526	Tppp3		ENSMUSG00000014846	chr8:105471526-105471526	-1	59	138	1109	676	383	418	999	112	91	542	801	117	435	716	68
ENSMUST00000019907	chr10:5799160-5805600	Fbxo5	67141	ENSMUSG00000019773	chr10:5805600-5805600	-1	118	36	119	155	63	68	158	153	42	102	112	66	118	127	738
ENSMUST00000086423	chr17:89908511-89910449	Gm10184		ENSMUSG00000066878	chr17:89910449-89910449	-1	1307	860	1907	2563	1193	1351	2402	635	624	1646	1837	1074	1646	2183	4806
ENSMUST00000195650	chr1:191537356-191575521	Dtl		ENSMUSG00000037474	chr1:191575521-191575521	-1	223	148	349	489	215	237	478	237	182	351	389	221	416	471	664
ENSMUST00000027802	chr1:180904293-180908088	Pycr2	69051	ENSMUSG00000026520	chr1:180904293-180904293	1	251	267	460	447	320	338	614	250	261	411	517	313	380	606	474
ENSMUST00000084250	chr4:132331919-132345747	Rcc1	100088	ENSMUSG00000028896	chr4:132345747-132345747	-1	289	189	506	559	294	276	645	224	217	393	471	261	431	493	928
ENSMUST00000115645	chr16:18239784-18248732	Ranbp1	19385	ENSMUSG00000005732	chr16:18248732-18248732	-1	1084	741	1261	1516	945	904	1687	2024	802	1159	1434	861	1153	1465	3451
ENSMUST00000182953	chr5:112213228-112229395	Miat		ENSMUSG00000097767	chr5:112229395-112229395	-1	16	177	3037	2534	1131	1188	2437	9	351	3086	4479	493	2741	3880	9
ENSMUST00000020687	chr11:43420250-43426251	Pttg1	30939	ENSMUSG00000020415	chr11:43426251-43426251	-1	122	66	130	168	92	103	178	351	55	142	158	80	148	211	598
ENSMUST00000172435	chr5:31292255-31295877	Fndc4		ENSMUSG00000038552	chr5:31295877-31295877	-1	227	152	254	284	150	163	337	346	168	234	295	247	298	361	1
ENSMUST00000001975	chr8:84670483-84687862	Nacc1	66830	ENSMUSG00000001910	chr8:84687862-84687862	-1	870	590	1387	1219	788	831	1520	553	524	993	1404	639	1031	1595	2039
ENSMUST00000025562	chr19:9872297-9899533	Incenp	16319	ENSMUSG00000024660	chr19:9899533-9899533	-1	465	174	664	801	384	449	794	449	260	565	632	336	600	884	1533
ENSMUST00000082122	chr2:125247190-125257748	Dut	110074	ENSMUSG00000027203	chr2:125247190-125247190	1	341	244	723	813	433	446	1067	555	303	712	780	397	737	879	3246
ENSMUST00000012587	chr19:37376403-37421859	Kif11	16551	ENSMUSG00000012443	chr19:37376403-37376403	1	317	219	652	1023	357	420	962	344	191	603	623	242	649	614	1738
ENSMUST00000027173	chr1:60069785-60097908	Wdr12		ENSMUSG00000026019	chr1:60097908-60097908	-1	352	228	423	396	319	289	525	458	294	317	384	270	290	495	835
ENSMUST00000152713	chr2:26580014-26589384	Egfl7	353156	ENSMUSG00000026921	chr2:26580014-26580014	1	41	5	4	3	4	3	6	77	4	5	3	3	3	14	204
ENSMUST00000053375	chrX:107089278-107104974	P2ry10	78826	ENSMUSG00000050921	chrX:107089278-107089278	1	52	67	2	2	27	32	2	71	57	1	20	52	2	10	3
ENSMUST00000150006	chr14:67676331-67715841	Cdca2	108912	ENSMUSG00000048922	chr14:67715841-67715841	-1	173	61	223	356	110	123	322	184	59	204	215	100	234	187	646
ENSMUST00000109032	chr2:176097788-176100706	Gm11008		ENSMUSG00000078891	chr2:176097788-176097788	1	0	16	48	22	0	9	20	0	0	25	54	52	30	51	148
ENSMUST00000055539	chr10:128232065-128252941	Timeless	21853	ENSMUSG00000039994	chr10:128232065-128232065	1	194	136	288	405	228	259	377	143	158	324	364	242	386	589	891
ENSMUST00000084935	chr7:100227394-100275358	Pgm2l1	70974	ENSMUSG00000030729	chr7:100227394-100227394	1	232	168	376	295	252	276	417	180	173	261	406	176	235	447	353
ENSMUST00000179939	chr5:122442702-122502225	Atp2a2	11938	ENSMUSG00000029467	chr5:122502225-122502225	-1	4005	2883	3545	3880	3320	3177	4805	1856	2630	2795	4005	2563	2475	3641	2935
ENSMUST00000159978	chr10:41538846-41552849	Ccdc162	75973	ENSMUSG00000075225	chr10:41552849-41552849	-1	7	16	40	35	18	26	43	2	3	27	32	15	30	63	8
ENSMUST00000039610	chr9:119357381-119393797	Xylb	102448	ENSMUSG00000035769	chr9:119357381-119357381	1	60	25	39	47	35	25	63	68	25	37	32	32	41	56	174
ENSMUST00000145303	chr14:75136332-75230842	Lcp1		ENSMUSG00000021998	chr14:75136332-75136332	1	232	40	39	41	33	38	52	241	57	38	64	35	40	59	235
ENSMUST00000021857	chr13:36117411-36537592	Fars2	69955	ENSMUSG00000021420	chr13:36117411-36117411	1	173	108	72	148	131	139	182	216	197	99	90	147	140	201	149
ENSMUST00000148471	chr7:13277283-13311425	Lig1		ENSMUSG00000056394	chr7:13277283-13277283	1	482	208	684	882	457	458	929	626	291	689	745	436	730	898	2334
ENSMUST00000023832	chrX:20549787-20562089	Rgn	19733	ENSMUSG00000023070	chrX:20549787-20549787	1	91	4	2	2	27	46	28	40	30	1	45	52	44	10	3
ENSMUST00000046999	chr5:135009299-135012175	Abhd11	68758	ENSMUSG00000040532	chr5:135009299-135009299	1	113	164	244	359	187	233	306	184	200	217	233	191	273	458	501
ENSMUST00000059524	chr16:46152997-46155077	Gm4737	102643284	ENSMUSG00000048087	chr16:46155077-46155077	-1	733	468	986	1065	746	736	1332	887	521	927	976	689	769	1296	2470
ENSMUST00000180671	chr12:21417911-21419803	Gm4419		ENSMUSG00000097055	chr12:21417911-21417911	1	21	16	14	17	10	14	25	57	14	20	37	15	24	22	83
ENSMUST00000053266	chr1:20802968-20820312	Mcm3	17215	ENSMUSG00000041859	chr1:20820312-20820312	-1	621	254	751	906	465	504	1042	686	372	779	818	530	766	1014	3642
ENSMUST00000117171	chr6:119432531-119449386	Wnt5b		ENSMUSG00000030170	chr6:119449386-119449386	-1	48	37	31	58	38	49	59	97	52	38	60	41	60	60	38
ENSMUST00000005810	chr6:83305691-83317606	Mthfd2	17768	ENSMUSG00000005667	chr6:83317606-83317606	-1	1067	536	232	219	153	148	283	1169	555	267	247	159	161	335	506
ENSMUST00000003947	chr8:107388225-107403206	Nqo1	18104	ENSMUSG00000003849	chr8:107403206-107403206	-1	101	141	243	188	192	233	222	80	109	163	492	117	150	234	364
ENSMUST00000108315	chr7:28293553-28302238	Dll3	13389	ENSMUSG00000003436	chr7:28302238-28302238	-1	2	0	43	96	13	20	68	0	12	131	113	14	164	90	7
ENSMUST00000191628	chr1:59929688-59935102			ENSMUSG00000103696	chr1:59929688-59929688	1	49	1	31	1	2	1	27	2	1	14	17	17	27	91	33
ENSMUST00000019991	chr10:39134023-39151058	Tube1	71924	ENSMUSG00000019845	chr10:39134023-39134023	1	55	23	46	48	33	29	53	47	23	41	50	29	36	55	126
ENSMUST00000081232	chr8:117498291-117635140	Plcg2	234779	ENSMUSG00000034330	chr8:117498291-117498291	1	92	26	111	36	31	41	56	68	38	33	87	32	32	97	752
ENSMUST00000093829	chr9:64385626-64700975	Megf11	214058	ENSMUSG00000036466	chr9:64385626-64385626	1	6	7	54	31	22	13	24	8	4	18	27	6	11	26	113
ENSMUST00000030771	chr5:21757267-21785251	Dnajc2	22791	ENSMUSG00000029014	chr5:21785251-21785251	-1	199	253	427	421	275	316	522	555	220	354	450	294	332	554	1338
ENSMUST00000001258	chr17:56303321-56323486	Uhrf1		ENSMUSG00000001228	chr17:56303321-56303321	1	497	196	810	1072	499	541	1107	316	224	741	767	452	807	993	4309
ENSMUST00000027697	chr1:132112237-132139684	Cdk18	18557	ENSMUSG00000026437	chr1:132139684-132139684	-1	142	71	218	140	125	102	149	68	50	86	156	41	59	121	179
ENSMUST00000072699	chrX:71555918-71560676	Hmgb3		ENSMUSG00000015217	chrX:71555918-71555918	1	155	259	858	986	490	482	1172	209	194	1167	1255	577	1148	1316	644
ENSMUST00000167866	chr9:54586511-54604661	Idh3a	67834	ENSMUSG00000032279	chr9:54586511-54586511	1	500	402	871	882	646	627	1182	500	443	766	994	621	741	1029	869
ENSMUST00000035034	chr9:98588730-98601660	Mrps22	64655	ENSMUSG00000032459	chr9:98601660-98601660	-1	139	93	160	189	126	117	198	200	88	151	167	120	129	202	246
ENSMUST00000165375	chr15:103018934-103036405	Hoxc4	15423	ENSMUSG00000075394	chr15:103018934-103018934	1	113	109	185	180	96	105	186	121	99	198	259	108	144	221	58
ENSMUST00000115365	chr5:9100737-9118983	Tmem243	652925	ENSMUSG00000079659	chr5:9100737-9100737	1	23	23	34	56	36	30	60	19	33	38	35	33	49	57	118
ENSMUST00000186568	chr1:152800194-152836991	Ncf2		ENSMUSG00000026480	chr1:152800194-152800194	1	40	20	41	39	30	23	56	29	31	31	49	16	33	32	63
ENSMUST00000074669	chr11:51600100-51606847	Hnrnpab	15384	ENSMUSG00000020358	chr11:51606847-51606847	-1	2245	2434	5059	5445	3083	3083	5949	2504	2270	4311	5445	2932	4169	5443	7004
ENSMUST00000166899	chr3:137671524-137672540	Gm21962		ENSMUSG00000094856	chr3:137671524-137671524	1	64	0	83	88	40	83	111	54	112	89	101	98	79	170	170
ENSMUST00000065896	chr4:117159639-117182639	Kif2c	73804	ENSMUSG00000028678	chr4:117182639-117182639	-1	290	99	335	431	180	199	422	275	67	294	300	133	352	434	1294
ENSMUST00000040077	chr15:79141351-79151774	Polr2f	69833	ENSMUSG00000033020	chr15:79141351-79141351	1	200	180	217	285	198	181	301	407	231	192	208	234	170	247	393
ENSMUST00000032469	chr6:115840697-115853371	Mbd4	17193	ENSMUSG00000030322	chr6:115853371-115853371	-1	33	40	72	95	54	69	94	38	48	67	85	45	73	111	288
ENSMUST00000026975	chr5:139150223-139186510	Heatr2	433956	ENSMUSG00000025857	chr5:139150223-139150223	1	191	141	271	248	192	155	295	123	129	188	234	159	171	271	562
ENSMUST00000115052	chr2:3613758-3779787	Fam107b	66540	ENSMUSG00000026655	chr2:3613758-3613758	1	242	184	439	352	257	283	463	310	188	480	621	223	345	696	109
ENSMUST00000102801	chr11:36006656-37235882	Tenm2	23964	ENSMUSG00000049336	chr11:37235882-37235882	-1	6	17	25	29	27	27	39	8	19	20	27	20	28	44	2
ENSMUST00000087315	chr17:35000987-35016322	Vars	22321	ENSMUSG00000007029	chr17:35000987-35000987	1	1061	770	1711	1646	906	929	1907	790	801	1258	1598	871	1182	1608	1975
ENSMUST00000047698	chr19:11775119-11819403	Stx3	20908	ENSMUSG00000041488	chr19:11819403-11819403	-1	140	46	58	52	45	46	75	115	48	52	79	52	46	72	645
ENSMUST00000137751	chr2:152105516-152109211	Srxn1	76650	ENSMUSG00000032802	chr2:152105516-152105516	1	421	274	380	410	301	285	457	238	204	268	465	203	270	307	252
ENSMUST00000186474	chr14:56811953-56815597	2410022M11Rik		ENSMUSG00000100017	chr14:56811953-56811953	1	26	38	26	47	34	20	39	65	37	41	47	36	40	35	7
ENSMUST00000095610	chr12:76324891-76334153	Akap5	238276	ENSMUSG00000021057	chr12:76324891-76324891	1	21	19	20	25	16	10	16	26	17	22	18	16	26	57	40
ENSMUST00000137157	chr5:127632262-127691902	Glt1d1	319804	ENSMUSG00000049971	chr5:127632262-127632262	1	0	2	42	36	23	26	48	0	5	28	49	3	22	28	206
ENSMUST00000073441	chr1:152836995-152902622	Smg7	226517	ENSMUSG00000042772	chr1:152902622-152902622	-1	927	558	916	977	728	841	1311	587	858	963	1212	616	912	1478	2157
ENSMUST00000176499	chr12:117804289-117870047	Cdca7l	217946	ENSMUSG00000021175	chr12:117804289-117804289	1	63	70	243	248	121	137	278	70	85	180	227	129	154	201	201
ENSMUST00000106448	chr4:117019402-117086852	Eif2b3	108067	ENSMUSG00000028683	chr4:117019402-117019402	1	206	139	170	162	173	170	196	326	128	141	233	136	122	229	478
ENSMUST00000048680	chr6:52223100-52227370	Hoxa9	15405	ENSMUSG00000038227	chr6:52227370-52227370	-1	88	202	270	359	176	128	317	122	153	373	419	244	335	308	3
ENSMUST00000027559	chr1:105780718-105847981	Tnfrsf11a	21934	ENSMUSG00000026321	chr1:105780718-105780718	1	73	16	10	9	10	14	11	43	15	5	12	9	6	14	5
ENSMUST00000021332	chr12:65062436-65073944	Fkbp3	30795	ENSMUSG00000020949	chr12:65073944-65073944	-1	474	490	718	1010	663	616	1111	1755	421	870	1024	645	801	907	2980
ENSMUST00000021187	chr11:78032280-78037866	Dhrs13	70451	ENSMUSG00000020834	chr11:78032280-78032280	1	70	47	73	68	60	53	88	149	48	67	80	65	50	93	97
ENSMUST00000001757	chr13:38645698-38659028	Eef1e1	66143	ENSMUSG00000001707	chr13:38659028-38659028	-1	168	144	258	247	169	172	343	147	117	215	234	148	181	295	555
ENSMUST00000115390	chr17:24223232-24251409	Ccnf	12449	ENSMUSG00000072082	chr17:24251409-24251409	-1	267	101	340	305	137	164	307	198	75	254	292	113	218	382	2294
ENSMUST00000112426	chr5:110773667-110779967	Pus1	56361	ENSMUSG00000029507	chr5:110779967-110779967	-1	130	150	306	280	178	192	345	183	191	181	243	180	201	308	521
ENSMUST00000042493	chr1:34436670-34439672	Ccdc115	69668	ENSMUSG00000042111	chr1:34439672-34439672	-1	92	109	164	185	119	124	185	111	127	160	233	164	128	177	343
ENSMUST00000040487	chr11:94539798-94549199	Rsad1	237926	ENSMUSG00000039096	chr11:94549199-94549199	-1	74	48	40	49	37	38	66	62	34	44	62	43	40	46	94
ENSMUST00000002289	chr14:101653967-101696124	Uchl3	50933	ENSMUSG00000022111	chr14:101653967-101653967	1	186	185	291	277	219	215	378	338	120	227	278	187	218	359	630
ENSMUST00000031478	chr5:110653451-110660496	Ddx51	69663	ENSMUSG00000029504	chr5:110653451-110653451	1	189	182	285	365	196	237	325	103	202	247	284	229	242	404	487
ENSMUST00000047480	chr18:63010213-63387183	Piezo2	667742	ENSMUSG00000041482	chr18:63387183-63387183	-1	1295	927	420	415	258	285	479	839	716	559	775	599	646	944	10
ENSMUST00000025955	chr19:60761116-60790693	Eif3a	13669	ENSMUSG00000024991	chr19:60790693-60790693	-1	4197	4498	6351	7416	5289	5289	9030	3655	4498	5289	6351	3561	5289	7416	7416
ENSMUST00000048788	chr16:44724301-44737284	BC027231	212547	ENSMUSG00000036208	chr16:44724301-44724301	1	183	141	177	195	117	116	185	144	140	139	148	142	150	271	414
ENSMUST00000084974	chr12:110807798-110840930	Mok	26448	ENSMUSG00000056458	chr12:110840930-110840930	-1	22	19	27	18	6	19	27	31	8	20	23	11	10	33	311
ENSMUST00000102691	chr2:72476159-72486893	Cdca7	66953	ENSMUSG00000055612	chr2:72476159-72476159	1	172	178	753	1050	451	475	1158	194	226	726	707	400	846	858	1056
ENSMUST00000017597	chr11:77880615-77894096	Pipox	19193	ENSMUSG00000017453	chr11:77894096-77894096	-1	2	102	205	512	263	258	471	1	132	274	251	208	442	356	111
ENSMUST00000175700	chr16:85421533-85550417	Cyyr1	224405	ENSMUSG00000041134	chr16:85550417-85550417	-1	13	18	14	56	32	24	46	4	16	38	31	34	41	23	2
ENSMUST00000144085	chr6:149582012-149583656	Gm21814		ENSMUSG00000096299	chr6:149582012-149582012	1	0	22	74	48	38	39	77	0	0	29	63	12	55	68	95
ENSMUST00000191088	chr1:59684971-59692666	Nop58	55989	ENSMUSG00000026020	chr1:59684971-59684971	1	892	999	1692	1824	1281	1255	2259	1890	1112	1446	1673	1180	1305	1948	3256
ENSMUST00000037877	chr2:180621956-180642708	Tcfl5	277353	ENSMUSG00000038932	chr2:180642708-180642708	-1	108	53	106	51	38	31	59	54	65	78	123	39	49	116	88
ENSMUST00000029316	chr3:54728678-54735393	Exosc8	69639	ENSMUSG00000027752	chr3:54735393-54735393	-1	208	170	268	337	247	198	413	364	165	288	298	227	266	329	667
ENSMUST00000156969	chr11:6615598-6626043	Tbrg4		ENSMUSG00000000384	chr11:6626043-6626043	-1	290	220	392	383	294	308	504	257	265	377	472	283	344	576	1265
ENSMUST00000134364	chr2:30057378-30070303	Set	56086	ENSMUSG00000054766	chr2:30057378-30057378	1	1906	1894	3875	4000	2531	2561	4801	2532	1785	3539	4311	2159	3386	4799	9004
ENSMUST00000029270	chr3:36564866-36572150	Ccna2	12428	ENSMUSG00000027715	chr3:36572150-36572150	-1	592	237	1158	1307	542	533	1325	706	220	1061	1050	428	1042	1255	1872
ENSMUST00000188119	chr6:125168007-125169284	Ncapd2	68298	ENSMUSG00000038252	chr6:125169284-125169284	-1	990	420	1549	1790	795	801	1820	533	495	1453	1533	685	1564	1884	2566
ENSMUST00000174388	chr7:9014750-9030798	Vmn2r39	545909	ENSMUSG00000096658	chr7:9030798-9030798	-1	5	2	2	1	2	2	2	40	2	1	2	2	2	9	36
ENSMUST00000110621	chr12:69168814-69179010	Lrr1	69706	ENSMUSG00000034883	chr12:69168814-69168814	1	14	9	23	20	12	10	24	21	3	15	12	13	15	32	236
ENSMUST00000032825	chr7:79133769-79149060	Mfge8	17304	ENSMUSG00000030605	chr7:79149060-79149060	-1	1769	997	1053	900	752	769	1128	2092	739	861	1228	729	774	1444	834
ENSMUST00000024031	chr9:106432981-106438319	Acy1	109652	ENSMUSG00000023262	chr9:106438319-106438319	-1	101	60	85	122	66	68	121	172	74	97	104	99	73	90	410
ENSMUST00000081314	chr7:80454993-80535119	Blm	12144	ENSMUSG00000030528	chr7:80535119-80535119	-1	89	66	158	179	121	115	177	107	75	143	164	90	154	258	806
ENSMUST00000020939	chr12:44328885-44601846	Nrcam	319504	ENSMUSG00000020598	chr12:44328885-44328885	1	131	118	228	212	236	194	342	94	150	195	241	137	180	297	33
ENSMUST00000061545	chr2:13003457-13011806	C1ql3	227580	ENSMUSG00000049630	chr2:13011806-13011806	-1	27	30	35	33	34	37	27	7	32	24	43	38	20	56	3
ENSMUST00000033560	chrX:98554277-98890985	Ophn1	94190	ENSMUSG00000031214	chrX:98890985-98890985	-1	196	154	348	297	198	224	290	261	173	217	333	144	195	384	67
ENSMUST00000025602	chr19:16435667-16610818	Gna14	14675	ENSMUSG00000024697	chr19:16435667-16435667	1	9	106	133	281	126	127	285	10	82	234	187	134	221	195	7
ENSMUST00000028836	chr2:133552159-133562885	Bmp2	12156	ENSMUSG00000027358	chr2:133552159-133552159	1	24	8	32	40	22	16	35	21	20	34	49	20	16	14	1
ENSMUST00000047311	chr13:30136498-30246717	Mboat1	218121	ENSMUSG00000038732	chr13:30136498-30136498	1	58	45	112	147	98	92	116	69	80	75	112	103	84	114	4
ENSMUST00000043707	chr5:135632618-135646376	Rhbdd2		ENSMUSG00000039917	chr5:135632618-135632618	1	195	166	291	302	203	176	298	123	147	224	297	150	175	250	322
ENSMUST00000021311	chr11:102905529-102925124	Kif18b	70218	ENSMUSG00000051378	chr11:102925124-102925124	-1	168	61	148	225	103	91	205	106	43	141	150	66	154	141	664
ENSMUST00000064924	chr15:102296293-102324356	Espl1	105988	ENSMUSG00000058290	chr15:102296293-102296293	1	247	85	452	471	209	212	412	167	86	327	370	131	312	452	1261
ENSMUST00000114371	chr16:57302199-57606825	Cmss1	66497	ENSMUSG00000022748	chr16:57606825-57606825	-1	44	55	61	64	52	61	88	100	73	60	71	79	56	105	124
ENSMUST00000046518	chr12:102568582-102704930	Itpk1	217837	ENSMUSG00000057963	chr12:102704930-102704930	-1	49	69	168	208	132	145	233	41	49	101	106	47	118	188	452
ENSMUST00000027312	chr1:33453810-33669795	Prim2	19076	ENSMUSG00000026134	chr1:33669795-33669795	-1	152	87	134	177	111	122	182	181	70	118	145	104	131	180	302
ENSMUST00000145613	chr13:78198017-78235733	A830082K12Rik		ENSMUSG00000087143	chr13:78198017-78198017	1	54	50	82	113	97	55	81	30	64	79	91	53	79	113	25
ENSMUST00000189427	chr1:127205015-127388212	Mgat5	107895	ENSMUSG00000036155	chr1:127205015-127205015	1	306	286	482	419	296	350	460	143	271	275	435	267	273	499	453
ENSMUST00000034046	chr8:46471041-46536051	Acsl1	14081	ENSMUSG00000018796	chr8:46471041-46471041	1	134	121	74	123	118	115	157	84	118	121	132	153	146	196	183
ENSMUST00000194005	chr1:57520831-57523642			ENSMUSG00000102685	chr1:57523642-57523642	-1	56	46	56	68	35	37	64	61	53	57	53	38	50	86	1317
ENSMUST00000048518	chr10:88091432-88146941	Parpbp	75317	ENSMUSG00000035365	chr10:88146941-88146941	-1	152	66	131	166	77	81	146	144	82	107	124	70	98	123	192
ENSMUST00000037285	chr11:77493562-77507786	Git1	216963	ENSMUSG00000011877	chr11:77493562-77493562	1	627	549	1169	994	693	699	1284	652	622	897	1223	645	871	1346	1050
ENSMUST00000117299	chr2:84669215-84670770	2700094K13Rik	72657	ENSMUSG00000076437	chr2:84670770-84670770	-1	271	188	417	519	270	297	644	535	192	432	532	275	474	470	1324
ENSMUST00000135305	chr2:80617236-80658906	Nup35	69482	ENSMUSG00000026999	chr2:80617236-80617236	1	335	201	284	326	240	244	357	136	206	201	261	209	232	351	380
ENSMUST00000064941	chr11:98767932-98775333	Nr1d1	217166	ENSMUSG00000020889	chr11:98775333-98775333	-1	123	212	142	126	153	113	124	70	85	75	128	82	70	140	213
ENSMUST00000032841	chr7:78775236-78783066	Mrpl46	67308	ENSMUSG00000030612	chr7:78783066-78783066	-1	137	73	82	112	98	117	136	245	113	104	118	107	88	162	285
ENSMUST00000194532	chr16:77302264-77305560			ENSMUSG00000102289	chr16:77305560-77305560	-1	32	45	65	73	57	48	57	29	53	52	66	61	43	85	116
ENSMUST00000107810	chr4:45105208-45108114	Tomm5	68512	ENSMUSG00000078713	chr4:45108114-45108114	-1	240	254	343	387	335	281	491	485	288	299	359	294	295	410	409
ENSMUST00000052865	chr9:7764041-7794333	Tmem123	71929	ENSMUSG00000050912	chr9:7764041-7764041	1	960	994	1422	1856	1478	1284	1958	776	1118	1405	1664	1545	1343	1869	460
ENSMUST00000035164	chr9:103305215-103350428	Topbp1	235559	ENSMUSG00000032555	chr9:103305215-103305215	1	770	502	1026	1310	708	759	1417	490	609	943	1117	782	1060	1231	1793
ENSMUST00000170134	chr15:81704248-81729919	Rangap1		ENSMUSG00000022391	chr15:81729919-81729919	-1	928	505	1156	1349	693	799	1430	723	514	941	998	672	890	1317	2532
ENSMUST00000167199	chr19:11770415-11774944	Mrpl16	94063	ENSMUSG00000024683	chr19:11770415-11770415	1	186	121	132	167	140	121	184	204	147	116	157	154	128	162	214
ENSMUST00000037585	chr14:26579578-26633394	Dennd6a	211922	ENSMUSG00000040818	chr14:26579578-26579578	1	276	284	389	392	345	363	538	233	327	374	451	342	298	542	314
ENSMUST00000028045	chr2:14229392-14332057	Mrc1	17533	ENSMUSG00000026712	chr2:14229392-14229392	1	274	22	17	29	18	22	25	184	27	28	27	24	38	69	112
ENSMUST00000026661	chr11:117815526-117826092	Tk1	21877	ENSMUSG00000025574	chr11:117826092-117826092	-1	314	123	501	647	327	324	639	303	158	500	536	327	612	733	909
ENSMUST00000189672	chr10:81649069-81667361	Gm10778	100233208	ENSMUSG00000096856	chr10:81649069-81649069	1	15	41	53	57	40	10	41	30	15	52	58	44	34	24	236
ENSMUST00000139448	chr6:128429735-128438677	Fkbp4	14228	ENSMUSG00000030357	chr6:128438677-128438677	-1	1179	848	1869	1882	1059	1172	2560	1769	878	1419	1814	993	1520	1763	7819
ENSMUST00000078528	chr11:70977836-70983026	C1qbp	12261	ENSMUSG00000018446	chr11:70983026-70983026	-1	763	676	1420	1379	849	825	1698	921	611	1111	1290	771	1017	1429	2981
ENSMUST00000042990	chr6:67266979-67289302	Serbp1	66870	ENSMUSG00000036371	chr6:67266979-67266979	1	4498	2991	7416	8432	5651	5651	10151	7416	4020	7025	8432	3774	6351	8432	7846
ENSMUST00000041606	chr4:14952245-15149131	Necab1	69352	ENSMUSG00000040536	chr4:15149131-15149131	-1	28	98	1833	937	510	498	1642	10	65	890	1281	116	656	881	31
ENSMUST00000163799	chr7:101317086-101346626	Stard10	56018	ENSMUSG00000030688	chr7:101317086-101317086	1	66	101	330	183	72	93	212	142	65	167	250	40	91	158	66
ENSMUST00000137035	chr16:58468125-58523426	St3gal6		ENSMUSG00000022747	chr16:58523426-58523426	-1	26	58	346	231	149	150	242	81	39	233	320	107	143	316	1
ENSMUST00000040135	chr10:7667503-7678881	Nup43	69912	ENSMUSG00000040034	chr10:7667503-7667503	1	142	63	104	139	83	91	149	209	73	117	136	90	93	120	607
ENSMUST00000021416	chr12:56328306-56345894	Mbip	217588	ENSMUSG00000021028	chr12:56345894-56345894	-1	277	286	337	444	323	307	505	387	315	345	365	285	361	513	364
ENSMUST00000132862	chr7:30653711-30664933	Haus5	71909	ENSMUSG00000078762	chr7:30664933-30664933	-1	83	61	133	151	64	80	193	79	49	123	150	66	108	106	250
ENSMUST00000022522	chr14:63492347-63509092	Tdh	58865	ENSMUSG00000021953	chr14:63509092-63509092	-1	0	10	79	61	21	26	92	3	12	90	66	15	45	75	5078
ENSMUST00000142761	chr6:34303934-34306687	Akr1b3	11677	ENSMUSG00000001642	chr6:34306687-34306687	-1	627	637	909	1166	713	737	1297	757	640	828	922	711	778	1005	1003
ENSMUST00000046384	chr4:136880129-136886187	C1qb	12260	ENSMUSG00000036905	chr4:136886187-136886187	-1	150	21	31	9	7	10	37	244	21	15	23	14	19	39	0
ENSMUST00000033154	chr7:122159437-122169875	Plk1	18817	ENSMUSG00000030867	chr7:122159437-122159437	1	416	118	411	523	184	228	451	405	73	368	367	170	343	444	1411
ENSMUST00000050401	chr3:89831370-89858834	She	214547	ENSMUSG00000046280	chr3:89831370-89831370	1	0	7	165	63	44	42	86	6	3	50	75	3	27	77	31
ENSMUST00000049411	chr14:50924968-50927139	Apex1	11792	ENSMUSG00000035960	chr14:50924968-50924968	1	474	382	592	733	506	458	839	695	427	674	750	527	652	838	1973
ENSMUST00000126319	chr17:24697949-24707660	Tbl3	213773	ENSMUSG00000040688	chr17:24707660-24707660	-1	325	260	515	527	351	384	654	267	301	441	559	422	444	652	1013
ENSMUST00000154145	chr3:103733700-103737968	Olfml3	99543	ENSMUSG00000027848	chr3:103737968-103737968	-1	1697	1894	1079	2121	1486	1448	1993	1920	1697	1605	1628	1972	1905	2245	22
ENSMUST00000069769	chr4:112072639-112167396	Skint4	320640	ENSMUSG00000055960	chr4:112072639-112072639	1	0	0	0	0	38	14	25	0	61	21	40	13	0	0	0
ENSMUST00000168120	chr12:84009502-84017670	Acot1	26897	ENSMUSG00000072949	chr12:84009502-84009502	1	83	71	115	195	136	133	236	121	98	234	224	118	264	298	25
ENSMUST00000029803	chr3:138526191-138557599	Eif4e	13684	ENSMUSG00000028156	chr3:138526191-138526191	1	1246	765	1121	1203	1049	997	1558	1429	775	1079	1357	1003	1141	1746	1920
ENSMUST00000015712	chr8:68880491-68906934	Lpl	16956	ENSMUSG00000015568	chr8:68880491-68880491	1	493	206	884	628	498	529	680	494	358	333	528	324	258	575	577
ENSMUST00000125346	chr2:30077684-30081125	Pkn3	263803	ENSMUSG00000026785	chr2:30077684-30077684	1	25	11	27	40	14	18	28	29	6	12	19	8	14	13	155
ENSMUST00000092915	chr11:74649515-74670847	Cluh	74148	ENSMUSG00000020741	chr11:74649515-74649515	1	704	541	999	1024	696	728	1349	328	640	771	941	758	824	1142	1142
ENSMUST00000026987	chr13:54584185-54590090	Nop16	28126	ENSMUSG00000025869	chr13:54590090-54590090	-1	238	264	388	354	260	278	504	478	243	283	350	291	279	439	385
ENSMUST00000051395	chr11:87089153-87108708	Prr11	270906	ENSMUSG00000020493	chr11:87108708-87108708	-1	170	67	208	247	116	80	178	144	49	171	174	84	167	201	288
ENSMUST00000015612	chr17:34564268-34588503	Notch4	18132	ENSMUSG00000015468	chr17:34564268-34564268	1	3	27	536	225	125	154	390	3	23	247	451	57	188	312	164
ENSMUST00000008594	chr8:105860634-105880402	Nutf2	68051	ENSMUSG00000008450	chr8:105860634-105860634	1	802	673	1078	1225	786	765	1353	1278	614	990	1195	778	1044	1380	2000
ENSMUST00000024957	chr17:86997256-87025406	Pigf	18701	ENSMUSG00000024145	chr17:87025406-87025406	-1	118	91	83	76	79	98	121	142	48	67	119	64	70	113	187
ENSMUST00000021370	chr12:69690436-69724874	L2hgdh	217666	ENSMUSG00000020988	chr12:69724874-69724874	-1	103	85	155	162	114	119	230	61	87	121	136	98	122	173	466
ENSMUST00000023452	chr16:17139064-17147229	Ccdc116		ENSMUSG00000022768	chr16:17147229-17147229	-1	14	12	41	25	23	23	45	23	12	27	38	26	14	28	5
ENSMUST00000062613	chr8:13952009-13974777	Tdrp	72148	ENSMUSG00000050052	chr8:13974777-13974777	-1	34	34	68	33	31	39	67	26	32	38	55	21	31	84	932
ENSMUST00000075853	chr13:51645232-51650660	Cks2	66197	ENSMUSG00000062248	chr13:51645232-51645232	1	290	128	314	350	189	205	441	548	83	312	326	172	326	417	795
ENSMUST00000134361	chr8:71256065-71272478	Haus8		ENSMUSG00000035439	chr8:71272478-71272478	-1	118	80	84	112	79	80	148	160	82	86	88	67	97	124	257
ENSMUST00000031061	chr5:52150209-52190519	Dhx15	13204	ENSMUSG00000029169	chr5:52190519-52190519	-1	2570	1890	2485	2892	1964	2259	3400	1484	1764	2136	2606	2029	2447	3655	3095
ENSMUST00000110064	chr2:140395356-142392966	Macrod2	72899	ENSMUSG00000068205	chr2:140395356-140395356	1	224	228	381	342	260	294	481	204	233	307	393	252	262	446	253
ENSMUST00000105686	chr4:149744036-149774277	Slc25a33	70556	ENSMUSG00000028982	chr4:149774277-149774277	-1	77	65	70	74	46	45	75	99	60	79	82	65	49	87	164
ENSMUST00000018653	chr11:62524946-62539261	Cenpv	73139	ENSMUSG00000018509	chr11:62539261-62539261	-1	41	100	152	204	118	140	329	120	114	170	235	108	200	147	375
ENSMUST00000107624	chr11:96953341-96977711	Sp2	78912	ENSMUSG00000018678	chr11:96977711-96977711	-1	145	157	117	183	181	161	248	97	143	178	186	146	168	214	548
ENSMUST00000109910	chr11:4765845-4849536	Nf2	18016	ENSMUSG00000009073	chr11:4849536-4849536	-1	1074	960	1182	1372	1062	1138	1787	743	922	1215	1405	955	1215	1837	1504
ENSMUST00000133157	chr4:45018583-45033692	Polr1e	64424	ENSMUSG00000028318	chr4:45018583-45018583	1	121	127	223	194	152	175	270	142	101	182	217	131	159	318	312
ENSMUST00000164143	chr17:12118704-12210710	Agpat4	68262	ENSMUSG00000023827	chr17:12118704-12118704	1	298	299	559	456	328	343	511	383	303	344	487	225	284	527	64
ENSMUST00000056904	chrX:102141716-102157091	Ercc6l	236930	ENSMUSG00000051220	chrX:102157091-102157091	-1	84	49	149	193	82	85	175	133	46	120	105	62	112	154	539
ENSMUST00000026239	chr19:45552275-45560531	Poll	56626	ENSMUSG00000025218	chr19:45560531-45560531	-1	71	83	108	111	106	75	104	81	59	92	87	56	67	160	207
ENSMUST00000193596	chr2:16023108-16023425			ENSMUSG00000103865	chr2:16023425-16023425	-1	134	141	368	407	255	237	409	95	144	281	365	175	279	359	254
ENSMUST00000047086	chr17:71616215-71659031	Wdr43	72515	ENSMUSG00000041057	chr17:71616215-71616215	1	397	547	1065	1184	662	667	1295	589	517	816	895	593	741	994	1703
ENSMUST00000093552	chr7:19701313-19715438	Tomm40		ENSMUSG00000002984	chr7:19715438-19715438	-1	570	407	724	719	480	509	917	569	468	592	740	558	625	887	1755
ENSMUST00000096014	chr19:47083471-47090625	Usmg5	66477	ENSMUSG00000071528	chr19:47090625-47090625	-1	406	298	250	312	314	292	367	1099	122	245	310	261	276	442	382
ENSMUST00000098537	chr9:78230656-78242684	Gsta1	14857	ENSMUSG00000074183	chr9:78230656-78230656	1	0	8	38	6	10	11	5	0	0	12	31	2	2	42	1
ENSMUST00000057021	chr12:9574442-9581499	Osr1	23967	ENSMUSG00000048387	chr12:9574442-9574442	1	413	189	192	155	125	143	157	393	137	73	144	102	60	110	0
ENSMUST00000149569	chr15:77045276-77057107	Apol6	71939	ENSMUSG00000033576	chr15:77045276-77045276	1	33	46	6	17	36	40	21	51	77	9	8	48	10	27	41
ENSMUST00000028148	chr2:32682609-32694185	Fpgs	14287	ENSMUSG00000009566	chr2:32694185-32694185	-1	266	224	322	388	264	289	412	351	307	299	322	338	289	495	646
ENSMUST00000020099	chr10:69336635-69352938	Cdk1	12534	ENSMUSG00000019942	chr10:69352938-69352938	-1	724	253	671	894	433	523	939	922	288	676	701	417	680	867	1598
ENSMUST00000098457	chr6:120931707-121003152	Mical3	194401	ENSMUSG00000051586	chr6:121003152-121003152	-1	181	219	403	408	283	287	517	146	202	297	454	226	303	344	215
ENSMUST00000075087	chr2:170496428-170519067	Pfdn4	109054	ENSMUSG00000052033	chr2:170496428-170496428	1	161	138	136	162	131	119	193	244	103	129	176	120	136	164	274
ENSMUST00000044005	chr16:10192712-10243051	Atf7ip2	75329	ENSMUSG00000039200	chr16:10192712-10192712	1	21	16	45	41	37	25	41	20	11	34	26	18	25	71	284
ENSMUST00000021807	chr13:47084782-47106190	Dek	110052	ENSMUSG00000021377	chr13:47106190-47106190	-1	706	646	1311	1706	1074	1037	1824	1465	925	1297	1512	988	1384	1635	2638
ENSMUST00000023598	chr16:23113943-23127737	Rfc4	106344	ENSMUSG00000022881	chr16:23127737-23127737	-1	192	102	168	191	133	145	253	312	81	166	187	129	156	221	326
ENSMUST00000081869	chr2:25192966-25196886	Tor4a	227612	ENSMUSG00000059555	chr2:25196886-25196886	-1	247	51	72	55	53	43	54	66	45	43	82	50	45	79	116
ENSMUST00000037913	chr16:10835059-10843238	Rmi2	223970	ENSMUSG00000037991	chr16:10835059-10835059	1	10	8	41	29	15	17	39	16	15	23	18	19	21	54	130
ENSMUST00000170518	chr8:126426652-126475065	Gm17296	212728	ENSMUSG00000090290	chr8:126475065-126475065	-1	74	84	179	131	105	101	207	17	73	92	133	81	82	120	161
ENSMUST00000072916	chr11:62267224-62281375	Zswim7	69747	ENSMUSG00000014243	chr11:62281375-62281375	-1	63	31	48	61	32	32	54	121	52	43	47	47	46	63	118
ENSMUST00000176921	chr17:24528248-24528744	Rab26os		ENSMUSG00000093565	chr17:24528248-24528248	1	32	24	25	48	26	27	40	37	32	34	35	36	38	42	50
ENSMUST00000103242	chr11:78541817-78550777	Tmem97	69071	ENSMUSG00000037278	chr11:78550777-78550777	-1	456	244	283	313	249	253	438	611	254	282	310	326	281	419	668
ENSMUST00000044297	chr4:45809468-45826923	Igfbpl1	75426	ENSMUSG00000035551	chr4:45826923-45826923	-1	8	7	17	63	23	23	48	4	19	59	52	31	120	58	14
ENSMUST00000080299	chr15:93284278-93336808	Yaf2	67057	ENSMUSG00000022634	chr15:93336808-93336808	-1	265	157	255	198	194	155	270	236	141	216	305	197	183	301	76
ENSMUST00000102869	chr11:23256078-23298249	Xpo1		ENSMUSG00000020290	chr11:23256078-23256078	1	687	1172	1920	2560	1596	1458	2503	1642	512	1722	1784	1265	1680	2214	7001
ENSMUST00000112951	chr9:96823336-96889413	Pxylp1		ENSMUSG00000043587	chr9:96889413-96889413	-1	121	49	36	38	39	32	48	88	30	33	47	38	33	47	21
ENSMUST00000038169	chr10:75859353-75860250	Mif	17319	ENSMUSG00000033307	chr10:75860250-75860250	-1	1307	966	1742	1872	973	1050	2020	1522	773	1422	1632	857	1380	1815	2795
ENSMUST00000022722	chr14:103046977-103056573	Irg1	16365	ENSMUSG00000022126	chr14:103046977-103046977	1	9	12	9	8	11	17	24	0	31	24	48	35	36	46	0
ENSMUST00000080885	chr7:45705088-45710155	Dbp	13170	ENSMUSG00000059824	chr7:45705088-45705088	1	120	176	143	191	150	150	137	201	60	98	122	60	94	194	146
ENSMUST00000164079	chr9:15306214-15312104	Taf1d	75316	ENSMUSG00000031939	chr9:15306214-15306214	1	112	153	252	346	240	216	334	397	148	274	333	232	311	376	757
ENSMUST00000180967	chr16:93792150-93794888	2310043M15Rik		ENSMUSG00000097768	chr16:93794888-93794888	-1	0	16	52	206	67	70	136	0	28	76	43	26	85	61	341
ENSMUST00000079533	chr12:79297351-79508656	Rad51b	19363	ENSMUSG00000059060	chr12:79297351-79297351	1	37	17	30	27	22	21	29	24	19	26	33	11	15	31	40
ENSMUST00000148367	chr7:110800432-110801599	Rnf141	67150	ENSMUSG00000030788	chr7:110801599-110801599	-1	168	206	355	270	257	226	339	141	129	243	434	162	191	292	94
ENSMUST00000030903	chr4:155740641-155761093	Atad3a	108888	ENSMUSG00000029036	chr4:155761093-155761093	-1	418	412	887	909	554	626	1154	398	555	700	873	638	707	932	672
ENSMUST00000031032	chr5:31202668-31220545	Ppm1g	14208	ENSMUSG00000029147	chr5:31220545-31220545	-1	1147	631	868	1092	720	859	1354	1189	776	909	1105	820	1030	1326	1434
ENSMUST00000189220	chr1:82839483-82901182	Agfg1	15463	ENSMUSG00000026159	chr1:82839483-82839483	1	1142	870	2209	1769	1137	1127	2063	814	718	1332	1905	849	1160	1716	1272
ENSMUST00000019924	chr10:30832359-30842801	Hey2	15214	ENSMUSG00000019789	chr10:30842801-30842801	-1	16	39	64	56	40	43	60	40	32	90	134	41	66	114	7
ENSMUST00000161801	chr12:82616925-83092731	Rgs6	50779	ENSMUSG00000021219	chr12:82616925-82616925	1	12	44	74	104	49	50	184	12	59	87	65	46	79	64	6
ENSMUST00000174391	chr9:88449731-88482248	Syncrip	56403	ENSMUSG00000032423	chr9:88482248-88482248	-1	2005	1614	2847	3332	2409	2190	3561	2541	1525	2847	3332	2225	2892	4018	2541
ENSMUST00000184980	chr12:55299577-55382420	1110008L16Rik	66132	ENSMUSG00000021023	chr12:55299577-55299577	1	90	101	252	227	163	171	369	114	71	165	186	115	184	261	327
ENSMUST00000060834	chr7:30308717-30314304	Alkbh6	233065	ENSMUSG00000042831	chr7:30308717-30308717	1	52	84	54	66	77	69	74	114	119	64	84	78	73	133	234
ENSMUST00000020856	chr12:36091846-36156825	Bzw2	66912	ENSMUSG00000020547	chr12:36156825-36156825	-1	641	517	1044	1244	867	881	1635	904	656	992	1314	661	1135	1198	797
ENSMUST00000194135	chr9:101092977-101094578			ENSMUSG00000104383	chr9:101092977-101092977	1	83	70	62	68	61	60	87	86	86	44	64	35	50	68	156
ENSMUST00000057416	chr12:102743760-102747561	Tmem251	320351	ENSMUSG00000046675	chr12:102743760-102743760	1	65	56	65	62	55	56	70	142	56	59	83	75	66	123	59
ENSMUST00000153707	chr1:133045667-133067229	Pik3c2b	240752	ENSMUSG00000026447	chr1:133045667-133045667	1	55	77	339	224	168	86	220	32	61	158	178	65	116	189	261
ENSMUST00000024967	chr17:87672330-87723713	Msh2	17685	ENSMUSG00000024151	chr17:87672330-87672330	1	220	288	688	843	452	477	889	313	242	663	764	351	686	802	4805
ENSMUST00000064234	chr17:6738041-6782784	Ezr	22350	ENSMUSG00000052397	chr17:6782784-6782784	-1	613	701	2092	2038	1255	1359	2472	389	825	1940	2434	1059	1833	2532	2836
ENSMUST00000132389	chr5:74093060-74094336	Dancr		ENSMUSG00000053656	chr5:74093060-74093060	1	40	59	65	76	60	64	98	52	47	65	64	64	63	111	145
ENSMUST00000092404	chr11:116849901-116853094	Srsf2	20382	ENSMUSG00000034120	chr11:116853094-116853094	-1	1345	1353	2745	3184	2024	1909	3765	1052	1564	2940	3250	2336	2800	3390	4811
ENSMUST00000034689	chr9:20652130-20666584	Pin1	23988	ENSMUSG00000032171	chr9:20652130-20652130	1	370	282	341	331	316	230	443	507	306	305	385	266	299	389	904
ENSMUST00000118717	chr13:4049011-4090422	Akr1c14	105387	ENSMUSG00000033715	chr13:4049011-4049011	1	31	79	370	313	177	198	242	60	65	278	399	105	185	383	7
ENSMUST00000126406	chr6:149139849-149144286	Mettl20		ENSMUSG00000039958	chr6:149139849-149139849	1	36	44	88	82	36	50	111	34	44	73	95	43	72	83	51
ENSMUST00000175934	chr18:60813755-60848929	Tcof1	21453	ENSMUSG00000024613	chr18:60848929-60848929	-1	561	375	750	781	541	569	888	502	445	529	708	554	613	863	2834
ENSMUST00000194529	chr1:195321283-195323493			ENSMUSG00000102307	chr1:195321283-195321283	1	435	750	1121	1447	816	838	1467	17	567	858	981	643	861	1019	1972
ENSMUST00000042471	chr14:99076634-99099770	Dis3	72662	ENSMUSG00000033166	chr14:99099770-99099770	-1	384	260	400	521	290	338	552	390	315	389	497	439	363	409	756
ENSMUST00000155954	chr11:97841293-97844099	B230217C12Rik	68127	ENSMUSG00000050538	chr11:97841293-97841293	1	26	33	17	32	29	27	30	25	22	26	28	21	24	34	25
ENSMUST00000167460	chr5:72300025-72504473	Corin	53419	ENSMUSG00000005220	chr5:72504473-72504473	-1	11	24	56	66	37	49	71	18	9	62	63	17	39	70	7
ENSMUST00000037739	chr14:31012434-31019089	Gnl3	30877	ENSMUSG00000042354	chr14:31019089-31019089	-1	348	428	771	874	568	544	909	600	378	654	763	506	578	799	1622
ENSMUST00000005503	chr17:87975050-87990883	Msh6	17688	ENSMUSG00000005370	chr17:87975050-87975050	1	473	452	951	955	525	481	1047	334	284	804	892	380	732	922	7009
ENSMUST00000039913	chr6:127085116-127109550	9630033F20Rik	319801	ENSMUSG00000038028	chr6:127109550-127109550	-1	145	135	206	192	143	136	188	70	97	156	157	115	106	251	834
ENSMUST00000075220	chr13:35659862-35874064	Cdyl	12593	ENSMUSG00000059288	chr13:35659862-35659862	1	290	233	354	455	305	271	615	112	247	337	368	217	345	331	327
ENSMUST00000066532	chr18:74939322-74961263	Lipg	16891	ENSMUSG00000053846	chr18:74961263-74961263	-1	86	18	34	15	8	10	17	11	11	25	28	14	19	72	10
ENSMUST00000192396	chr1:84819968-84824683			ENSMUSG00000104503	chr1:84824683-84824683	-1	98	55	28	90	20	61	59	164	127	77	83	92	86	80	144
ENSMUST00000147779	chr2:28840406-28847511	Ddx31	227674	ENSMUSG00000026806	chr2:28840406-28840406	1	124	116	144	160	123	115	148	125	131	117	140	137	111	199	241
ENSMUST00000036884	chr19:23141226-23166911	Klf9	16601	ENSMUSG00000033863	chr19:23141226-23141226	1	219	153	269	252	224	201	252	61	160	150	217	145	151	272	728
ENSMUST00000101610	chr11:5098926-5106091	Rhbdd3	279766	ENSMUSG00000034175	chr11:5098926-5098926	1	89	85	88	104	91	81	128	168	121	113	128	102	115	167	236
ENSMUST00000001724	chr1:121553835-121567989	Ddx18	66942	ENSMUSG00000001674	chr1:121567989-121567989	-1	452	523	857	919	576	642	1082	574	453	642	806	547	587	788	1292
ENSMUST00000054984	chr18:31909094-31911903	Sft2d3	67158	ENSMUSG00000044982	chr18:31911903-31911903	-1	57	90	79	69	85	55	110	56	69	97	95	116	80	144	64
ENSMUST00000193207	chr9:72315131-72317136			ENSMUSG00000102225	chr9:72315131-72315131	1	95	78	12	25	35	48	72	83	85	71	67	32	61	66	119
ENSMUST00000166897	chr16:57121714-57154530	Tomm70a	28185	ENSMUSG00000022752	chr16:57121714-57121714	1	1274	1128	1732	1764	1318	1348	2638	1474	1082	1732	2190	1418	1592	1920	2225
ENSMUST00000027202	chr1:57995971-58025899	Sgol2	68549	ENSMUSG00000026039	chr1:57995971-57995971	1	116	56	226	239	144	138	225	198	75	174	203	94	162	246	1078
ENSMUST00000076952	chr1:191063012-191075206	Nsl1	381318	ENSMUSG00000062510	chr1:191063012-191063012	1	98	49	139	169	66	92	167	77	65	124	145	79	135	160	271
ENSMUST00000136150	chr10:77032241-77042361	Slc19a1		ENSMUSG00000001436	chr10:77032241-77032241	1	113	117	293	230	146	168	344	134	165	202	269	203	165	235	113
ENSMUST00000030142	chr4:57061726-57143437	Epb4.1l4b	54357	ENSMUSG00000028434	chr4:57143437-57143437	-1	61	79	215	99	91	105	125	51	79	114	273	75	98	228	378
ENSMUST00000075550	chr13:100759674-100775899	Cenph	26886	ENSMUSG00000045273	chr13:100775899-100775899	-1	65	18	61	86	30	39	80	146	34	60	69	33	70	65	325
ENSMUST00000144698	chr10:80047166-80056439	Gpx4	625249	ENSMUSG00000075706	chr10:80047166-80047166	1	1469	1193	2312	2368	1561	1664	2838	1872	1162	1975	2630	1158	1896	2470	2368
ENSMUST00000054462	chr1:39371492-39478755	Tbc1d8	54610	ENSMUSG00000003134	chr1:39478755-39478755	-1	52	111	270	262	161	147	265	130	54	226	226	106	181	315	343
ENSMUST00000172702	chr9:36708482-36726374	Chek1	12649	ENSMUSG00000032113	chr9:36726374-36726374	-1	101	59	176	183	108	97	167	128	59	138	150	89	138	216	618
ENSMUST00000181574	chr5:23850597-23854924	2700038G22Rik		ENSMUSG00000097180	chr5:23850597-23850597	1	51	53	90	90	57	73	81	42	39	67	100	61	60	111	157
ENSMUST00000011526	chr7:45472956-45488805	Dhdh	71755	ENSMUSG00000011382	chr7:45488805-45488805	-1	32	17	6	26	25	18	21	34	10	15	7	27	16	22	245
ENSMUST00000006611	chr4:148591503-148594619	Srm	20810	ENSMUSG00000006442	chr4:148591503-148591503	1	709	658	1042	960	673	738	1299	892	702	800	1037	741	661	951	1478
ENSMUST00000049353	chr11:58307172-58314627	Zfp692	103836	ENSMUSG00000037243	chr11:58307172-58307172	1	50	57	137	172	69	75	143	111	68	99	108	64	90	105	294
ENSMUST00000081214	chr6:34880426-34910876	Wdr91	101240	ENSMUSG00000058486	chr6:34910876-34910876	-1	146	132	148	133	88	99	160	118	121	123	146	112	122	215	332
ENSMUST00000134140	chr14:115042879-115046727	Mir17hg		ENSMUSG00000089726	chr14:115042879-115042879	1	36	54	134	171	98	115	184	55	105	169	184	125	154	210	329
ENSMUST00000097494	chr11:48946150-48979381	9930111J21Rik1	667214	ENSMUSG00000069893	chr11:48979381-48979381	-1	6	21	39	25	17	30	37	0	32	17	34	18	16	32	0
ENSMUST00000046533	chr13:55464267-55473155	Prr7	432763	ENSMUSG00000034686	chr13:55464267-55464267	1	44	58	40	49	35	25	59	69	30	38	46	49	43	38	32
ENSMUST00000139472	chr2:22934123-22940255	Pdss1	56075	ENSMUSG00000026784	chr2:22934123-22934123	1	114	57	130	165	88	80	154	105	83	114	137	79	124	128	410
ENSMUST00000146623	chr9:114899341-114933987	Gpd1l	333433	ENSMUSG00000050627	chr9:114933987-114933987	-1	192	182	313	344	284	277	415	137	169	223	318	191	254	326	441
ENSMUST00000150175	chr4:150236721-150244289	Eno1	13806	ENSMUSG00000063524	chr4:150236721-150236721	1	3171	2123	2932	2663	1906	2064	3539	3753	1723	2694	3083	1661	1973	3325	2434
ENSMUST00000181440	chr5:117312520-117315539	BC051077		ENSMUSG00000097163	chr5:117315539-117315539	-1	18	13	20	25	6	17	26	76	15	12	20	11	6	6	142
ENSMUST00000114249	chr16:75592844-75602829	Rbm11	224344	ENSMUSG00000032940	chr16:75592844-75592844	1	23	22	20	31	16	13	26	44	26	24	16	23	43	65	0
ENSMUST00000017348	chr11:98664351-98677708	Gsdma	57911	ENSMUSG00000017204	chr11:98664351-98664351	1	0	2	65	38	22	24	82	1	1	36	102	4	30	16	4
ENSMUST00000027768	chr1:179744894-179803680	Ahctf1	226747	ENSMUSG00000026491	chr1:179803680-179803680	-1	812	682	1024	1332	945	858	1305	616	648	887	963	781	898	1253	1869
ENSMUST00000180727	chr9:95942045-95959393	Gm16794		ENSMUSG00000097777	chr9:95959393-95959393	-1	47	95	71	92	55	76	99	79	80	73	84	88	75	117	79
ENSMUST00000119953	chr16:11192970-11203331	Rsl1d1	66409	ENSMUSG00000005846	chr16:11203331-11203331	-1	536	649	1354	1454	862	901	1517	954	610	1189	1524	794	1040	1343	1790
ENSMUST00000031383	chr5:129020069-129024323	Ran	19384	ENSMUSG00000029430	chr5:129020069-129020069	1	2064	1853	3539	3875	2472	2595	4655	2694	1606	3386	4000	2123	3242	4177	7821
ENSMUST00000072079	chr1:9545408-9547455	Rrs1	59014	ENSMUSG00000061024	chr1:9545408-9545408	1	265	284	851	800	453	460	938	148	311	613	706	448	576	781	882
ENSMUST00000037923	chr13:46418300-46431090	Rbm24	666794	ENSMUSG00000038132	chr13:46418300-46418300	1	10	39	39	72	96	96	112	6	79	51	59	48	77	94	5
ENSMUST00000140338	chr2:132249162-132250170	Pcna	18538	ENSMUSG00000027342	chr2:132250170-132250170	-1	805	528	1577	1820	946	997	1961	1115	453	1472	1622	990	1444	1725	2700
ENSMUST00000040084	chrX:145290359-145348950	Lhfpl1	237091	ENSMUSG00000041700	chrX:145348950-145348950	-1	36	25	19	25	20	21	24	48	11	24	23	28	18	39	2
ENSMUST00000025375	chr18:42511510-42575551	Tcerg1	56070	ENSMUSG00000024498	chr18:42511510-42511510	1	710	542	908	1357	798	819	1317	591	801	1296	1289	949	1079	1349	2038
ENSMUST00000030265	chr4:117888643-117892032	Dph2	67728	ENSMUSG00000028540	chr4:117892032-117892032	-1	53	47	103	96	55	59	121	33	53	71	73	67	63	97	198
ENSMUST00000115638	chrX:8061171-8074760	Suv39h1	20937	ENSMUSG00000039231	chrX:8074760-8074760	-1	292	184	419	557	290	296	609	246	215	443	427	282	500	567	235
ENSMUST00000076228	chr5:134148054-134176774	Wbscr16	94254	ENSMUSG00000061979	chr5:134176774-134176774	-1	191	113	166	145	128	110	216	284	141	150	213	165	168	207	253
ENSMUST00000022345	chr14:20384638-20388910	Dnajc9	108671	ENSMUSG00000021811	chr14:20388910-20388910	-1	336	258	512	657	445	383	691	527	200	507	595	353	589	646	651
ENSMUST00000050171	chr14:30951486-30987439	Nek4	23955	ENSMUSG00000021918	chr14:30951486-30951486	1	76	124	68	78	65	65	105	31	77	71	62	63	71	132	148
ENSMUST00000063318	chr10:125226464-125328963	Slc16a7	20503	ENSMUSG00000020102	chr10:125328963-125328963	-1	49	38	27	38	54	51	44	69	46	21	29	36	30	55	0
ENSMUST00000181446	chr2:169633646-169888503	Gm26883		ENSMUSG00000096972	chr2:169888503-169888503	-1	139	169	270	426	201	216	271	0	183	397	546	141	569	622	0
ENSMUST00000107739	chr11:95044474-95069198	Itga3	16400	ENSMUSG00000001507	chr11:95069198-95069198	-1	254	64	137	87	91	97	153	118	61	110	210	66	87	136	85
ENSMUST00000102738	chr4:108847785-108849413	Kti12	100087	ENSMUSG00000073775	chr4:108847785-108847785	1	143	115	231	208	162	165	289	133	125	171	225	139	179	257	266
ENSMUST00000113742	chr17:36055816-36058371	Gm11127	100529082	ENSMUSG00000079492	chr17:36058371-36058371	-1	3	11	7	10	3	16	18	89	11	6	8	11	5	8	230
ENSMUST00000129820	chr11:45928269-45944935	Lsm11	72290	ENSMUSG00000044847	chr11:45944935-45944935	-1	144	90	138	122	85	88	121	101	95	90	126	101	115	202	161
ENSMUST00000025965	chr19:38930915-38971051	Hells	15201	ENSMUSG00000025001	chr19:38930915-38930915	1	325	254	521	587	376	384	608	371	230	434	490	325	475	700	2993
ENSMUST00000108777	chr11:59450045-59458473	Jmjd4	194952	ENSMUSG00000036819	chr11:59450045-59450045	1	166	175	312	298	211	169	330	90	135	221	324	190	239	260	226
ENSMUST00000135037	chr11:64079484-64083259	2810001G20Rik		ENSMUSG00000087497	chr11:64079484-64079484	1	29	24	34	34	38	25	36	52	40	43	60	37	51	77	5
ENSMUST00000161785	chr15:75616679-75625300	Zfp41		ENSMUSG00000047003	chr15:75616679-75616679	1	112	96	225	287	126	114	292	65	124	304	258	157	319	342	159
ENSMUST00000124112	chr11:70432635-70435996	Arrb2		ENSMUSG00000060216	chr11:70432635-70432635	1	75	71	98	121	88	74	142	200	65	91	95	69	87	105	350
ENSMUST00000023867	chr5:134582690-134598328	Rfc2	19718	ENSMUSG00000023104	chr5:134582690-134582690	1	344	209	320	413	265	278	444	495	231	293	291	285	327	473	696
ENSMUST00000058393	chr4:153957237-153961925	A430005L14Rik	97159	ENSMUSG00000047613	chr4:153957237-153957237	1	83	112	118	118	99	102	142	165	122	96	123	117	79	132	308
ENSMUST00000044949	chr11:75177643-75190519	Dph1	116905	ENSMUSG00000078789	chr11:75190519-75190519	-1	124	88	105	121	109	126	148	71	107	123	154	101	114	200	246
ENSMUST00000040607	chr6:91515928-91522625	Lsm3	67678	ENSMUSG00000034192	chr6:91515928-91515928	1	195	169	217	286	222	226	394	492	188	263	276	222	250	307	657
ENSMUST00000030289	chr4:98923810-98935543	Usp1	230484	ENSMUSG00000028560	chr4:98923810-98923810	1	422	516	1091	1411	790	739	1467	434	447	1198	1245	732	1117	1235	1305
ENSMUST00000087026	chr17:46243920-46248054	Polr1c	20016	ENSMUSG00000067148	chr17:46248054-46248054	-1	267	262	391	485	340	347	611	383	248	359	434	281	372	416	1019
ENSMUST00000052837	chrX:98149721-98323215	Ar	11835	ENSMUSG00000046532	chrX:98149721-98149721	1	290	210	131	120	139	117	134	210	178	112	171	130	121	224	78
ENSMUST00000001304	chr12:111669355-111672338	Ckb	12709	ENSMUSG00000001270	chr12:111672338-111672338	-1	484	696	2290	2437	1405	1450	3320	723	918	2597	2984	1104	2696	2834	6331
ENSMUST00000020804	chr11:87033867-87074062	Gdpd1	66569	ENSMUSG00000061666	chr11:87074062-87074062	-1	122	100	93	96	56	56	126	157	64	140	107	56	105	176	32
ENSMUST00000159406	chr5:143301195-143315064	E130309D02Rik	231868	ENSMUSG00000039244	chr5:143315064-143315064	-1	162	139	270	271	219	204	339	212	140	179	254	187	242	302	266
ENSMUST00000133191	chr9:110624789-110654161	Nbeal2	235627	ENSMUSG00000056724	chr9:110654161-110654161	-1	44	69	380	192	136	169	268	13	54	179	335	65	142	280	153
ENSMUST00000056449	chr1:171388954-171410240	Arhgap30	226652	ENSMUSG00000048865	chr1:171388954-171388954	1	50	4	10	6	2	1	6	40	12	9	10	10	4	5	201
ENSMUST00000106439	chr11:116131817-116138868	Mrpl38	60441	ENSMUSG00000020775	chr11:116138868-116138868	-1	244	210	298	332	222	197	355	318	191	260	262	189	229	334	543
ENSMUST00000163850	chr14:6735685-6742332	Gm3636		ENSMUSG00000091754	chr14:6742332-6742332	-1	33	50	49	24	27	36	75	41	35	62	101	48	29	52	34
ENSMUST00000053364	chr1:139454773-139494088	Aspm	12316	ENSMUSG00000033952	chr1:139454773-139454773	1	301	208	592	799	288	288	578	192	169	407	461	232	495	475	862
ENSMUST00000026470	chr10:127517123-127522444	Shmt2	108037	ENSMUSG00000025403	chr10:127522444-127522444	-1	1168	574	939	929	590	626	1188	988	712	818	899	585	717	1021	1490
ENSMUST00000136026	chr8:84872111-84888221	Syce2	71846	ENSMUSG00000003824	chr8:84872111-84872111	1	41	10	19	21	16	16	24	139	5	20	24	23	20	31	272
ENSMUST00000117396	chr5:45669922-45700544	Ncapg	54392	ENSMUSG00000015880	chr5:45669922-45669922	1	362	239	472	594	337	350	565	519	176	402	453	293	418	537	911
ENSMUST00000025759	chr19:5366813-5371511	Eif1ad	69860	ENSMUSG00000024841	chr19:5366813-5366813	1	243	194	283	315	215	199	397	269	220	264	276	240	287	364	651
ENSMUST00000049323	chr18:36760239-36763708	Wdr55	67936	ENSMUSG00000042660	chr18:36760239-36760239	1	144	145	246	235	167	186	311	153	110	149	184	144	178	266	299
ENSMUST00000032078	chr6:85451505-85468477	Cct7	12468	ENSMUSG00000030007	chr6:85451505-85451505	1	2272	1632	2741	2935	2067	2185	3759	2666	1574	2369	2935	1818	2215	2847	5068
ENSMUST00000053764	chr3:52268336-52353221	Foxo1	56458	ENSMUSG00000044167	chr3:52268336-52268336	1	238	420	555	424	315	304	527	223	216	443	662	242	405	601	171
ENSMUST00000103007	chrX:6047453-6055110	Nudt11	58242	ENSMUSG00000073295	chrX:6047453-6047453	1	23	16	38	11	13	7	20	36	14	15	33	8	16	28	54
ENSMUST00000072769	chr3:122255958-122293547	Gm17494		ENSMUSG00000057359	chr3:122293547-122293547	-1	37	25	21	46	39	26	36	64	30	36	36	31	16	16	48
ENSMUST00000110805	chr2:119609512-119618469	Oip5	70645	ENSMUSG00000072980	chr2:119618469-119618469	-1	94	38	79	96	46	61	87	83	35	77	86	46	79	121	228
ENSMUST00000178948	chr13:119606650-119610458	Gm21967		ENSMUSG00000094114	chr13:119606650-119606650	1	64	53	44	39	42	34	59	154	50	48	49	47	33	63	57
ENSMUST00000034090	chr8:89027248-89044162	Sall1	58198	ENSMUSG00000031665	chr8:89044162-89044162	-1	18	38	36	91	42	30	75	20	32	51	32	49	77	58	645
ENSMUST00000059588	chr8:104591468-104596836	Pdp2	382051	ENSMUSG00000048371	chr8:104591468-104591468	1	65	36	61	65	30	40	70	14	33	71	74	44	62	95	534
ENSMUST00000048962	chrX:100625737-100727214	Kif4	16571	ENSMUSG00000034311	chrX:100625737-100625737	1	348	112	314	389	179	202	420	418	146	300	302	177	326	369	661
ENSMUST00000108745	chr8:129067134-129183731	1700008F21Rik	75453	ENSMUSG00000056018	chr8:129067134-129067134	1	29	16	10	9	32	9	8	20	12	7	9	9	20	59	15
ENSMUST00000043680	chr11:101119938-101126419	Tubg1	103733	ENSMUSG00000035198	chr11:101119938-101119938	1	261	170	312	327	207	249	433	334	129	266	298	165	315	451	497
ENSMUST00000045986	chr6:85133678-85137766	Spr	20751	ENSMUSG00000033735	chr6:85137766-85137766	-1	224	176	237	246	170	175	286	340	145	213	278	169	153	202	507
ENSMUST00000145210	chr19:10533865-10555736	Tmem216		ENSMUSG00000024667	chr19:10555736-10555736	-1	59	55	44	51	42	41	54	101	46	36	61	40	40	46	62
ENSMUST00000027961	chr2:3488850-3512814	Hspa14	50497	ENSMUSG00000051396	chr2:3512814-3512814	-1	453	305	390	444	318	305	456	534	380	357	431	392	373	529	1042
ENSMUST00000161373	chr19:45578277-45579763	Dpcd	226162	ENSMUSG00000041035	chr19:45578277-45578277	1	122	120	62	76	99	79	74	205	124	70	89	77	52	105	150
ENSMUST00000023510	chr16:33954782-33967038	Umps	22247	ENSMUSG00000022814	chr16:33967038-33967038	-1	429	283	646	712	447	529	731	332	338	457	627	455	426	593	879
ENSMUST00000028852	chr2:127587222-127606829	Mrps5	77721	ENSMUSG00000027374	chr2:127587222-127587222	1	278	283	390	404	253	308	522	385	316	352	427	324	371	507	939
ENSMUST00000188445	chr9:83834689-83869493	Ttk	22137	ENSMUSG00000038379	chr9:83834689-83834689	1	164	72	258	320	155	150	298	242	96	209	229	102	212	229	693
ENSMUST00000089776	chr2:125563088-125625113	Cep152	99100	ENSMUSG00000068394	chr2:125625113-125625113	-1	49	75	143	207	111	96	157	61	86	144	134	111	157	208	208
ENSMUST00000025486	chr18:56707813-56753424	Lmnb1	16906	ENSMUSG00000024590	chr18:56707813-56707813	1	947	512	2163	2334	1005	1113	2666	911	589	2042	1975	973	2067	2397	4005
ENSMUST00000106440	chr11:116121846-116131124	Trim65	338364	ENSMUSG00000054517	chr11:116131124-116131124	-1	33	40	60	64	49	48	73	15	29	34	55	48	47	53	9
ENSMUST00000029548	chr3:90104132-90212017	Nup210l	77595	ENSMUSG00000027939	chr3:90104132-90104132	1	30	19	20	20	15	16	21	13	14	16	16	12	20	46	60
ENSMUST00000178598	chr6:7981829-7983430	Gm9825		ENSMUSG00000096403	chr6:7983430-7983430	-1	338	303	500	528	316	383	592	713	260	436	503	362	427	658	953
ENSMUST00000108379	chr7:27195781-27205386	BC024978	414069	ENSMUSG00000078786	chr7:27195781-27195781	1	68	54	52	52	41	43	53	47	43	48	65	41	47	83	199
ENSMUST00000108300	chr3:27097222-27153861	Ect2	13605	ENSMUSG00000027699	chr3:27153861-27153861	-1	211	146	567	594	272	269	561	161	139	419	377	208	375	553	1486
ENSMUST00000022228	chr13:104631140-104816953	Cwc27	67285	ENSMUSG00000021715	chr13:104816953-104816953	-1	177	152	178	192	138	164	244	446	196	194	259	173	177	240	445
ENSMUST00000000095	chr11:85832551-85841948	Tbx2	21385	ENSMUSG00000000093	chr11:85832551-85832551	1	120	109	148	180	148	132	201	171	134	172	270	177	211	211	24
ENSMUST00000044691	chr1:33745484-33757795	Bag2	213539	ENSMUSG00000042215	chr1:33757795-33757795	-1	290	165	365	265	226	214	395	198	120	218	325	183	188	273	8
ENSMUST00000021085	chr11:115564434-115583985	Nup85	445007	ENSMUSG00000020739	chr11:115564434-115564434	1	455	327	580	689	435	477	793	605	392	504	569	446	519	673	951
ENSMUST00000165838	chr17:25794571-25797045	Metrn	70083	ENSMUSG00000002274	chr17:25797045-25797045	-1	220	74	333	321	124	131	323	356	64	350	353	111	324	392	83
ENSMUST00000194608	chr1:180568924-180579161	Parp1	11545	ENSMUSG00000026496	chr1:180568924-180568924	1	784	813	2561	2364	1404	1404	2880	690	870	1994	2332	1157	2018	2631	6324
ENSMUST00000044220	chr9:118064529-118150196	Cmc1	67899	ENSMUSG00000039163	chr9:118150196-118150196	-1	78	63	78	83	87	74	82	276	70	70	86	65	66	133	89
ENSMUST00000179543	chr4:156236010-156247616	Noc2l	57741	ENSMUSG00000095567	chr4:156236010-156236010	1	781	708	1246	1359	855	891	1487	867	741	1045	1282	810	941	1215	2878
ENSMUST00000108684	chr11:67321658-67371586	Myh13	544791	ENSMUSG00000060180	chr11:67321658-67321658	1	1	0	31	20	12	12	29	1	3	28	35	1	16	25	377
ENSMUST00000060913	chr1:92906981-92908435	Dusp28	67446	ENSMUSG00000047067	chr1:92906981-92906981	1	33	45	60	49	42	44	81	33	31	54	57	32	39	72	70
ENSMUST00000032307	chr6:131284388-131293244	Magohb	66441	ENSMUSG00000030188	chr6:131293244-131293244	-1	170	91	119	125	104	107	138	245	118	96	141	98	94	137	80
ENSMUST00000106582	chr11:114890041-114904654	Cd300a	217303	ENSMUSG00000034652	chr11:114890041-114890041	1	28	20	22	29	18	17	16	41	18	21	24	16	18	38	54
ENSMUST00000149243	chr9:105053239-105076472	Mrpl3	94062	ENSMUSG00000032563	chr9:105053239-105053239	1	458	369	414	541	477	383	606	491	314	371	473	376	478	522	498
ENSMUST00000020397	chr10:75517551-75537373	Snrpd3	67332	ENSMUSG00000020180	chr10:75517551-75517551	1	555	457	565	592	495	504	776	1268	553	578	697	530	550	813	830
ENSMUST00000029707	chr3:88043108-88055990	Gpatch4		ENSMUSG00000028069	chr3:88043108-88043108	1	148	134	249	279	176	184	349	213	186	220	232	186	220	283	347
ENSMUST00000098367	chr8:119394878-119411102	Mlycd	56690	ENSMUSG00000074064	chr8:119394878-119394878	1	81	101	96	111	87	109	131	110	95	90	100	90	74	139	22
ENSMUST00000182232	chr9:88521050-88522929	Snhg5		ENSMUSG00000097195	chr9:88522929-88522929	-1	301	290	298	388	230	275	483	651	251	360	382	296	328	389	771
ENSMUST00000046212	chr3:104638668-104658462	Slc16a1	20501	ENSMUSG00000032902	chr3:104638668-104638668	1	360	304	447	435	468	409	589	270	490	390	483	386	315	521	610
ENSMUST00000184535	chr2:131146324-131160034	1700037H04Rik	67326	ENSMUSG00000027327	chr2:131160034-131160034	-1	185	198	438	451	287	303	441	258	196	353	451	245	285	427	275
ENSMUST00000018810	chr11:96789127-96803969	Cbx1	12412	ENSMUSG00000018666	chr11:96789127-96789127	1	273	218	326	379	266	245	364	280	212	324	379	250	307	436	888
ENSMUST00000099856	chr13:12186542-12258113	Mtr	238505	ENSMUSG00000021311	chr13:12258113-12258113	-1	285	294	1534	927	598	636	1059	95	273	662	958	287	541	1064	756
ENSMUST00000192860	chr1:183420655-183422213			ENSMUSG00000104022	chr1:183420655-183420655	1	125	61	99	90	41	62	101	256	65	76	70	46	69	146	508
ENSMUST00000138428	chr10:80402997-80406766	Uqcr11	66594	ENSMUSG00000020163	chr10:80406766-80406766	-1	351	294	367	402	307	312	522	685	287	350	350	273	325	507	558
ENSMUST00000057623	chr10:80901203-80918245	Lmnb2	16907	ENSMUSG00000062075	chr10:80918245-80918245	-1	258	199	555	594	294	311	686	162	177	456	466	265	466	552	886
ENSMUST00000164273	chr9:15005161-15045478	Panx1	55991	ENSMUSG00000031934	chr9:15045478-15045478	-1	140	102	142	144	97	96	184	130	96	148	201	104	182	198	113
ENSMUST00000040972	chr13:98246845-98262992	Utp15	105372	ENSMUSG00000041747	chr13:98262992-98262992	-1	273	178	250	326	246	228	316	232	283	266	311	248	283	383	565
ENSMUST00000165307	chr3:95929246-95947390	Anp32e	66471	ENSMUSG00000015749	chr3:95929246-95929246	1	558	639	1325	1545	795	801	1531	806	603	1326	1450	880	1307	1529	1313
ENSMUST00000117944	chr5:39613935-39755475	Hs3st1		ENSMUSG00000051022	chr5:39755475-39755475	-1	58	26	45	25	20	22	34	38	31	30	43	15	17	41	30
ENSMUST00000062317	chrX:152609992-152769465	Shroom2	110380	ENSMUSG00000045180	chrX:152769465-152769465	-1	262	152	333	315	211	201	349	113	207	312	422	161	307	395	318
ENSMUST00000006565	chr4:118432901-118437352	Cdc20	107995	ENSMUSG00000006398	chr4:118437352-118437352	-1	437	162	854	904	373	397	881	475	153	676	752	255	687	750	2122
ENSMUST00000020317	chr11:17203198-17211568	Pno1	66249	ENSMUSG00000020116	chr11:17211568-17211568	-1	260	186	305	304	257	289	509	268	172	292	416	234	255	291	750
ENSMUST00000168578	chr7:4784595-4789656	Tmem238	664968	ENSMUSG00000030431	chr7:4789656-4789656	-1	46	45	108	79	60	56	170	99	66	88	104	65	63	69	43
ENSMUST00000023217	chr15:76452996-76477269	Bop1	12181	ENSMUSG00000022557	chr15:76477269-76477269	-1	524	418	686	629	483	524	892	441	472	498	668	522	468	636	1144
ENSMUST00000048359	chr8:106683068-106851439	Tango6	272538	ENSMUSG00000041949	chr8:106683068-106683068	1	186	114	155	136	134	109	154	110	130	101	146	94	102	163	215
ENSMUST00000131237	chr8:71951038-71970333	Zfp961	234413	ENSMUSG00000052446	chr8:71951038-71951038	1	50	70	98	185	135	113	173	68	79	101	105	114	122	116	895
ENSMUST00000109621	chr8:90247040-90348343	Tox3	244579	ENSMUSG00000043668	chr8:90348343-90348343	-1	7	24	155	105	56	61	153	9	17	143	168	25	122	175	41
ENSMUST00000065086	chr13:60174405-60177365	Gas1	14451	ENSMUSG00000052957	chr13:60177365-60177365	-1	2476	1574	1884	1758	1546	1441	1924	1802	1608	1664	2475	1586	1515	2318	36
ENSMUST00000030280	chr4:99030954-99038065	Angptl3	30924	ENSMUSG00000028553	chr4:99030954-99030954	1	24	12	7	7	10	7	6	45	10	17	7	7	6	50	12
ENSMUST00000058714	chr10:43579169-43584262	Cd24a	12484	ENSMUSG00000047139	chr10:43579169-43579169	1	419	208	879	1047	573	626	1300	513	113	1082	1307	421	1075	1020	455
ENSMUST00000034740	chr9:72662346-72749852	Nedd4	17999	ENSMUSG00000032216	chr9:72662346-72662346	1	10138	12045	18786	18786	13941	12045	18786	10508	10508	13941	18786	12045	13941	18786	10138
ENSMUST00000076521	chr1:193153111-193172023	Irf6	54139	ENSMUSG00000026638	chr1:193153111-193153111	1	16	22	33	18	31	15	31	27	8	28	40	15	23	42	76
ENSMUST00000192833	chr17:39843013-39846341	Gm26917		ENSMUSG00000097971	chr17:39843013-39843013	1	1018	510	987	789	802	753	1405	1700	701	785	1087	512	793	1088	2290
ENSMUST00000148482	chr17:35892677-35897120	2310061I04Rik	69662	ENSMUSG00000050705	chr17:35897120-35897120	-1	93	77	128	105	69	90	152	101	69	99	102	68	82	164	260
ENSMUST00000024978	chr17:24896500-24897522	Nme3	79059	ENSMUSG00000073435	chr17:24896500-24896500	1	25	56	59	90	65	53	94	56	61	66	70	57	75	75	128
ENSMUST00000126878	chr4:43058953-43166122	Unc13b	22249	ENSMUSG00000028456	chr4:43058953-43058953	1	60	101	226	222	130	135	253	99	132	201	243	107	206	263	261
ENSMUST00000171702	chr15:99620496-99651643	Racgap1		ENSMUSG00000023015	chr15:99651643-99651643	-1	726	224	919	1118	532	516	1144	724	269	863	1013	443	1006	899	951
ENSMUST00000108047	chr11:85886422-85916095	Tbx4	21387	ENSMUSG00000000094	chr11:85886422-85886422	1	75	102	48	74	72	65	90	78	83	36	39	64	41	51	10
ENSMUST00000043108	chr3:127553489-127618021	Zgrf1	71643	ENSMUSG00000051278	chr3:127553489-127553489	1	122	75	131	168	102	94	142	75	147	127	156	136	148	177	299
ENSMUST00000160658	chr15:47580637-48791933	Csmd3	239420	ENSMUSG00000022311	chr15:48791933-48791933	-1	66	114	123	147	102	84	176	32	63	134	142	65	123	132	52
ENSMUST00000071592	chr8:106210936-106252794	Prmt7	214572	ENSMUSG00000060098	chr8:106210936-106210936	1	263	263	433	415	289	300	469	425	259	291	317	281	307	532	559
ENSMUST00000142231	chr2:91932827-91965600	Dgkz	104418	ENSMUSG00000040479	chr2:91965600-91965600	-1	339	356	484	689	452	452	715	421	460	504	571	483	541	599	615
ENSMUST00000163238	chr10:118141787-118168997	Mdm1	17245	ENSMUSG00000020212	chr10:118141787-118141787	1	40	37	70	85	42	40	103	57	38	64	51	40	81	93	141
ENSMUST00000024802	chr17:29250803-29264158	Ppil1	68816	ENSMUSG00000024007	chr17:29264158-29264158	-1	272	184	342	399	215	255	481	293	148	294	314	216	320	384	1190
ENSMUST00000039132	chr17:32965814-32979233	Zfp472	224691	ENSMUSG00000053600	chr17:32965814-32965814	1	58	81	81	84	75	56	75	93	40	69	90	64	70	110	193
ENSMUST00000080126	chr14:51145002-51146767	Rnase1	19752	ENSMUSG00000035896	chr14:51146767-51146767	-1	0	19	38	54	51	37	73	0	21	25	28	26	35	32	0
ENSMUST00000053657	chr5:114123926-114128176	Alkbh2		ENSMUSG00000044339	chr5:114128176-114128176	-1	40	20	23	20	11	23	32	66	17	11	13	19	10	21	183
ENSMUST00000127405	chr11:51619735-51623714	Nhp2	52530	ENSMUSG00000001056	chr11:51619735-51619735	1	292	272	497	571	451	417	802	453	388	560	576	431	498	616	1488
ENSMUST00000127984	chr8:122628739-122699109	Cbfa2t3	12398	ENSMUSG00000006362	chr8:122699109-122699109	-1	0	9	86	92	38	28	52	1	8	72	67	15	71	110	2
ENSMUST00000125881	chr14:25694154-25700464	Ppif	105675	ENSMUSG00000021868	chr14:25694154-25694154	1	90	90	217	162	110	116	238	82	110	134	186	120	162	215	380
ENSMUST00000099747	chr13:13954674-13999068	B3galnt2	97884	ENSMUSG00000039242	chr13:13954674-13954674	1	346	416	777	657	474	487	762	270	389	487	724	391	465	664	352
ENSMUST00000092266	chr10:82629828-82650324	Tdg	21665	ENSMUSG00000034674	chr10:82629828-82629828	1	509	485	830	890	626	648	1074	498	617	944	1104	653	939	1268	780
ENSMUST00000108671	chr11:68943157-68957480	Arhgef15		ENSMUSG00000052921	chr11:68957480-68957480	-1	16	10	12	14	0	10	9	16	16	13	10	5	9	33	37
ENSMUST00000133257	chr17:26973217-27036378	Ggnbp1	70772	ENSMUSG00000048731	chr17:26973217-26973217	1	30	45	41	59	39	43	47	36	55	44	45	68	57	101	136
ENSMUST00000191623	chr17:71366052-71368836			ENSMUSG00000102863	chr17:71368836-71368836	-1	63	41	27	26	52	28	44	0	21	10	14	25	50	69	50
ENSMUST00000086614	chr1:127954184-128102462	Zranb3	226409	ENSMUSG00000036086	chr1:128102462-128102462	-1	154	85	129	130	87	84	138	134	80	112	125	69	104	159	475
ENSMUST00000025170	chr17:33940660-33949695	Wdr46	57315	ENSMUSG00000024312	chr17:33940660-33940660	1	275	230	407	443	301	329	490	219	248	367	405	295	346	542	792
ENSMUST00000047368	chr3:84087933-84155786	Mnd1	76915	ENSMUSG00000033752	chr3:84155786-84155786	-1	52	38	31	62	41	42	57	92	56	48	41	51	56	69	165
ENSMUST00000123680	chr9:22156846-22158358	Pigyl	66268	ENSMUSG00000010607	chr9:22156846-22156846	1	91	84	69	88	70	81	94	170	90	55	99	72	79	84	227
ENSMUST00000027956	chr2:3455815-3475031	Suv39h2	64707	ENSMUSG00000026646	chr2:3475031-3475031	-1	79	50	120	121	62	61	132	102	65	85	109	73	102	103	421
ENSMUST00000024708	chr17:43016555-43089188	Tnfrsf21	94185	ENSMUSG00000023915	chr17:43016555-43016555	1	132	101	126	101	134	129	131	114	128	83	148	97	86	167	249
ENSMUST00000155990	chr4:131923413-131937211	Epb4.1	269587	ENSMUSG00000028906	chr4:131937211-131937211	-1	434	240	506	552	329	319	686	420	291	544	633	281	599	614	377
ENSMUST00000090759	chr3:97158777-97176574	Acp6	66659	ENSMUSG00000028093	chr3:97158777-97158777	1	144	145	327	345	184	219	459	199	139	332	330	172	274	349	1058
ENSMUST00000085546	chr5:149046702-149053040	Hmgb1	15289	ENSMUSG00000066551	chr5:149053040-149053040	-1	2315	2406	3394	5282	3394	2940	5282	4811	1977	4811	4811	3184	5078	5067	7016
ENSMUST00000108239	chr11:80089400-80135794	Atad5	237877	ENSMUSG00000017550	chr11:80089400-80089400	1	116	102	204	270	158	156	226	91	123	206	218	135	197	272	524
ENSMUST00000094467	chr2:150749042-150771675	Entpd6	12497	ENSMUSG00000033068	chr2:150749042-150749042	1	186	157	143	168	152	145	181	183	163	138	175	168	162	244	238
ENSMUST00000129714	chrX:151800807-151802263	Huwe1	59026	ENSMUSG00000025261	chrX:151800807-151800807	1	8432	6725	10512	12056	7846	8432	12056	2702	7416	8432	12056	7025	10151	12056	7025
ENSMUST00000053540	chrX:136270261-136271978	Ngfrap1	12070	ENSMUSG00000046432	chrX:136270261-136270261	1	860	654	776	885	644	671	1109	1182	620	899	1041	684	999	1275	1117
ENSMUST00000064349	chr8:99416642-99424644	A330008L17Rik		ENSMUSG00000052479	chr8:99416642-99416642	1	0	0	73	24	0	0	31	83	48	27	71	10	9	0	18
ENSMUST00000053744	chr12:83950608-83952953	2410016O06Rik	71952	ENSMUSG00000046791	chr12:83950608-83950608	1	144	92	170	170	90	94	159	84	103	126	169	137	115	142	284
ENSMUST00000034204	chr8:94017770-94037021	Nudt21	68219	ENSMUSG00000031754	chr8:94037021-94037021	-1	503	414	731	781	577	522	855	881	315	668	855	480	722	897	870
ENSMUST00000130201	chr1:4773206-4785710	Mrpl15	27395	ENSMUSG00000033845	chr1:4785710-4785710	-1	356	238	305	337	284	298	438	613	259	326	358	273	274	428	1085
ENSMUST00000189946	chr1:131910534-131932679	Nucks1	98415	ENSMUSG00000026434	chr1:131910534-131910534	1	1203	1079	2735	3240	1528	1410	3168	1956	1010	2287	2269	1289	2432	2559	4470
ENSMUST00000071430	chr17:46772635-46773407	2310039H08Rik	67101	ENSMUSG00000062619	chr17:46772635-46772635	1	59	60	55	75	56	52	77	103	56	59	76	52	47	51	61
ENSMUST00000143716	chr13:69533746-69615468	Nsun2	28114	ENSMUSG00000021595	chr13:69533746-69533746	1	1014	955	1608	1665	1138	1182	2067	989	919	1391	1586	1151	1284	1728	1856
ENSMUST00000024858	chr17:73493228-73710451	Galnt14	71685	ENSMUSG00000024064	chr17:73710451-73710451	-1	5	36	136	105	102	106	152	20	45	99	140	57	80	143	1
ENSMUST00000004120	chr11:26386135-26471876	Fancl	67030	ENSMUSG00000004018	chr11:26386135-26386135	1	88	64	110	131	83	106	174	217	102	95	126	114	102	110	234
ENSMUST00000055245	chr5:100805192-100820965	Fam175a	70681	ENSMUSG00000035234	chr5:100820965-100820965	-1	74	69	106	121	66	94	141	109	52	96	103	70	88	134	219
ENSMUST00000020012	chr10:43874188-43901745	Qrsl1	76563	ENSMUSG00000019863	chr10:43901745-43901745	-1	74	48	65	97	58	59	99	80	72	70	82	70	70	67	273
ENSMUST00000172361	chr5:99958426-99978938	Hnrnpd	11991	ENSMUSG00000000568	chr5:99978938-99978938	-1	2190	914	1638	1732	1198	1409	2570	2807	1331	2277	2379	1568	2172	2988	3194
ENSMUST00000118470	chr3:31095058-31122573	Skil	20482	ENSMUSG00000027660	chr3:31095058-31095058	1	424	583	906	625	558	602	715	379	463	626	972	395	438	955	228
ENSMUST00000037001	chr15:100469034-100479252	Letmd1	68614	ENSMUSG00000037353	chr15:100469034-100469034	1	270	242	356	375	246	222	388	285	194	331	319	219	273	427	410
ENSMUST00000075829	chr10:95480806-95501927	Mrpl42	67270	ENSMUSG00000062981	chr10:95501927-95501927	-1	258	215	252	261	208	277	349	702	188	212	269	154	201	337	578
ENSMUST00000043893	chr5:64159451-64351480	Tbc1d1	57915	ENSMUSG00000029174	chr5:64159451-64159451	1	593	355	811	745	593	577	925	324	400	693	804	533	709	1149	541
ENSMUST00000088452	chr15:96571418-96642913	Slc38a1		ENSMUSG00000023169	chr15:96642913-96642913	-1	1232	701	966	1391	876	728	1292	628	743	1138	1118	902	1250	1378	434
ENSMUST00000058109	chr11:115603925-115608036	Mrps7	50529	ENSMUSG00000046756	chr11:115603925-115603925	1	369	249	362	367	299	280	411	434	282	279	344	234	283	427	609
ENSMUST00000058889	chr12:65075606-65132058	Fancm	104806	ENSMUSG00000055884	chr12:65075606-65075606	1	113	153	190	253	142	178	243	88	136	168	192	130	207	276	1518
ENSMUST00000115427	chr5:5665954-5694060	Steap2	74051	ENSMUSG00000015653	chr5:5694060-5694060	-1	541	240	216	252	292	268	247	180	230	175	294	208	182	279	28
ENSMUST00000018156	chr11:120721470-120723969	Rac3	170758	ENSMUSG00000018012	chr11:120721470-120721470	1	70	55	34	24	32	40	54	84	43	16	32	46	26	39	93
ENSMUST00000001042	chr3:90476201-90488379	Ilf2	67781	ENSMUSG00000001016	chr3:90476201-90476201	1	636	468	662	788	562	614	997	977	539	693	846	568	762	891	1316
ENSMUST00000113962	chr6:83051266-83054442	Htra2	64704	ENSMUSG00000068329	chr6:83054442-83054442	-1	307	396	546	629	448	428	675	312	448	444	500	443	421	567	419
ENSMUST00000025411	chr18:67464849-67480581	Slmo1	225655	ENSMUSG00000024530	chr18:67464849-67464849	1	16	14	24	20	14	18	36	31	17	17	21	23	23	32	2
ENSMUST00000108023	chr7:38097984-38107534	Ccne1	12447	ENSMUSG00000002068	chr7:38107534-38107534	-1	402	143	377	383	243	263	390	352	129	272	361	193	288	397	816
ENSMUST00000192413	chr2:129197252-129199194			ENSMUSG00000103009	chr2:129199194-129199194	-1	44	21	40	48	26	20	41	32	23	26	44	32	28	19	64
ENSMUST00000026190	chr19:42593982-42612813	Loxl4	67573	ENSMUSG00000025185	chr19:42612813-42612813	-1	588	100	921	372	359	423	454	55	84	291	689	65	126	339	1
ENSMUST00000023873	chr14:54507187-54517525	Prmt5	27374	ENSMUSG00000023110	chr14:54517525-54517525	-1	515	435	805	854	613	586	859	497	437	609	791	549	674	917	1476
ENSMUST00000186978	chr19:11615523-11623684	Ms4a2	14126	ENSMUSG00000024680	chr19:11623684-11623684	-1	101	2	20	19	27	32	2	40	2	1	18	2	2	9	3
ENSMUST00000102763	chr11:51967661-51977334	Cdkn2aipnl	52626	ENSMUSG00000020392	chr11:51967661-51967661	1	254	166	241	292	266	251	342	293	179	250	290	166	268	385	507
ENSMUST00000034905	chr9:77754535-77794485	Gclc	14629	ENSMUSG00000032350	chr9:77754535-77754535	1	180	246	445	630	293	285	652	81	282	541	534	351	574	493	526
ENSMUST00000004203	chr9:20888175-20892178	Ppan	235036	ENSMUSG00000004100	chr9:20888175-20888175	1	284	310	659	681	401	394	785	295	469	561	625	481	448	536	1469
ENSMUST00000144773	chr15:83604999-83725021	Scube1	64706	ENSMUSG00000016763	chr15:83725021-83725021	-1	189	102	92	122	48	60	112	162	117	201	184	106	236	288	42
ENSMUST00000181390	chr17:17389943-17395303	Gm26873		ENSMUSG00000097379	chr17:17395303-17395303	-1	14	32	25	36	33	26	33	2	52	28	27	34	30	48	49
ENSMUST00000046114	chr10:81264713-81266934	Mrpl54	66047	ENSMUSG00000034932	chr10:81266934-81266934	-1	273	162	199	258	205	192	271	433	218	234	246	213	219	312	360
ENSMUST00000182834	chr7:116123493-116237776	Plekha7	233765	ENSMUSG00000045659	chr7:116237776-116237776	-1	108	291	655	667	341	357	652	33	285	536	672	342	527	618	1016
ENSMUST00000098780	chr7:18890883-18910415	Ccdc61	232933	ENSMUSG00000074358	chr7:18910415-18910415	-1	66	81	158	124	61	76	168	104	81	121	119	79	106	171	215
ENSMUST00000028804	chr2:131186949-131198495	Cdc25b	12531	ENSMUSG00000027330	chr2:131186949-131186949	1	267	200	695	694	337	342	640	304	199	601	719	273	585	715	184
ENSMUST00000178224	chr12:105453856-105493095	D430019H16Rik	268595	ENSMUSG00000094910	chr12:105453856-105453856	1	51	3	8	10	7	5	11	143	7	21	18	12	23	30	3
ENSMUST00000079121	chr17:12911349-12916345	Mrpl18	67681	ENSMUSG00000057388	chr17:12916345-12916345	-1	221	197	251	335	253	239	390	457	207	280	289	228	281	342	662
ENSMUST00000018965	chr19:42123273-42129059	Avpi1	69534	ENSMUSG00000018821	chr19:42129059-42129059	-1	141	155	258	346	219	228	370	186	142	269	288	151	241	283	284
ENSMUST00000138942	chr11:101170523-101178316	Cntnap1	53321	ENSMUSG00000017167	chr11:101170523-101170523	1	33	42	79	114	52	52	104	15	27	57	60	26	77	70	1
ENSMUST00000094361	chr12:110690605-110696395	Hsp90aa1	15519	ENSMUSG00000021270	chr12:110696395-110696395	-1	1728	2988	6712	7836	4669	4323	8420	3090	1961	5963	5963	3041	5282	6331	36844
ENSMUST00000170382	chr6:56701063-56704692	Lsm5	66373	ENSMUSG00000091625	chr6:56704692-56704692	-1	84	47	95	108	82	60	128	334	46	103	108	87	96	104	244
ENSMUST00000035211	chr9:108080436-108085003	Mst1	15235	ENSMUSG00000032591	chr9:108080436-108080436	1	0	13	56	89	66	61	103	1	13	61	60	21	44	46	80
ENSMUST00000171120	chr10:111125851-111126738	Gm5428	432502	ENSMUSG00000091086	chr10:111125851-111125851	1	6692	8400	12019	13919	12019	12019	18765	13921	8400	12019	18765	7819	10501	10121	13921
ENSMUST00000039161	chr9:26999677-27007330	Thyn1	77862	ENSMUSG00000035443	chr9:26999677-26999677	1	291	272	257	265	239	232	273	576	239	283	342	219	245	456	684
ENSMUST00000021611	chr13:6548157-6580139	Pitrm1	69617	ENSMUSG00000021193	chr13:6548157-6548157	1	1545	1074	1574	1725	1200	1231	2096	1504	1188	1619	1817	1299	1450	1884	731
ENSMUST00000186183	chr13:3478230-3486177	2810429I04Rik		ENSMUSG00000097709	chr13:3478230-3478230	1	31	28	56	60	52	30	70	43	31	49	49	41	63	70	391
ENSMUST00000006614	chr4:141301240-141329384	Epha2	13836	ENSMUSG00000006445	chr4:141301240-141301240	1	323	116	428	175	202	239	248	80	138	181	322	100	81	294	790
ENSMUST00000067077	chr19:23723279-23725034	Gm9938		ENSMUSG00000054178	chr19:23723279-23723279	1	74	74	96	93	75	67	98	8	55	73	88	68	84	135	80
ENSMUST00000180884	chr4:130531602-130573966	Nkain1	67149	ENSMUSG00000078532	chr4:130573966-130573966	-1	175	50	60	66	39	42	66	57	58	45	69	72	47	49	310
ENSMUST00000028607	chr2:103762941-103797649	Caprin1		ENSMUSG00000027184	chr2:103797649-103797649	-1	6725	5974	8432	10151	7025	7025	10512	4332	4680	7846	10151	5974	9030	10511	9030
ENSMUST00000028583	chr2:109890853-109901003	Lin7c	22343	ENSMUSG00000027162	chr2:109890853-109890853	1	292	458	754	901	620	578	916	364	390	645	697	433	597	792	805
ENSMUST00000035842	chr6:116633008-116673836	Rassf4	213391	ENSMUSG00000042129	chr6:116673836-116673836	-1	42	57	55	71	118	103	82	32	95	61	76	79	54	116	17
ENSMUST00000167100	chr14:59560896-59597836	Cdadc1	71891	ENSMUSG00000021982	chr14:59597836-59597836	-1	83	131	94	128	109	101	123	110	106	88	110	139	116	153	88
ENSMUST00000131052	chr4:139347435-139349603	Mrto4	69902	ENSMUSG00000028741	chr4:139349603-139349603	-1	229	229	506	508	322	346	654	322	253	393	456	331	369	455	724
ENSMUST00000171410	chr2:166906040-166944550	Cse1l	110750	ENSMUSG00000002718	chr2:166906040-166906040	1	533	567	1271	1472	807	810	1551	606	387	963	1226	742	1178	1131	2479
ENSMUST00000056045	chr5:21424958-21482124	Fam185a	330050	ENSMUSG00000047221	chr5:21424958-21424958	1	108	111	141	124	113	112	164	114	101	93	140	96	98	138	209
ENSMUST00000021443	chr12:76255232-76319820	Mthfd1	108156	ENSMUSG00000021048	chr12:76255232-76255232	1	479	543	1113	1307	814	780	1432	346	622	934	934	769	914	1148	2402
ENSMUST00000128026	chr2:153341157-153345810	2500004C02Rik		ENSMUSG00000073236	chr2:153345810-153345810	-1	20	34	34	39	24	30	45	40	27	33	33	33	36	58	62
ENSMUST00000030636	chr4:134468320-134473843	Stmn1	16765	ENSMUSG00000028832	chr4:134468320-134468320	1	807	478	1328	1649	815	838	1859	1897	458	1462	1523	715	1576	1486	2100
ENSMUST00000064062	chr6:71831331-71875244	Immt	76614	ENSMUSG00000052337	chr6:71831331-71831331	1	1601	891	1120	1399	1172	1246	1652	1601	1228	1166	1331	1141	1237	1770	2846
ENSMUST00000073572	chr3:89209081-89214430	Mtx1	17827	ENSMUSG00000064068	chr3:89214430-89214430	-1	292	225	277	303	262	259	381	435	246	279	311	243	278	420	532
ENSMUST00000105358	chr10:80329953-80336441	Reep6	70335	ENSMUSG00000035504	chr10:80329953-80329953	1	8	16	34	26	27	20	24	10	10	16	24	10	6	13	141
ENSMUST00000073722	chr8:106572966-106573461	Gm10073		ENSMUSG00000060019	chr8:106573461-106573461	-1	58	50	59	56	90	51	70	209	50	37	54	45	56	81	118
ENSMUST00000145438	chr11:117076790-117077457	2810008D09Rik		ENSMUSG00000086859	chr11:117076790-117076790	1	31	66	83	97	58	62	133	77	107	119	131	95	93	92	224
ENSMUST00000034045	chr8:46552060-46579584	Cenpu	71876	ENSMUSG00000031629	chr8:46552060-46552060	1	47	18	70	61	37	54	80	58	25	58	68	44	82	148	195
ENSMUST00000136123	chr7:127418967-127422027	Zfp688	69234	ENSMUSG00000045251	chr7:127422027-127422027	-1	40	61	57	54	39	48	66	68	51	54	70	46	48	78	103
ENSMUST00000135325	chr11:88970252-88982645	Coil		ENSMUSG00000033983	chr11:88970252-88970252	1	99	70	116	139	98	89	128	126	88	127	128	94	106	166	551
ENSMUST00000026032	chr19:47033619-47050845	Pcgf6	71041	ENSMUSG00000025050	chr19:47050845-47050845	-1	74	73	156	120	95	86	187	136	80	123	155	102	146	188	543
ENSMUST00000177218	chr9:36890982-37083309	Pknox2		ENSMUSG00000035934	chr9:37083309-37083309	-1	147	79	66	67	68	56	98	161	72	71	99	46	59	65	120
ENSMUST00000078214	chr6:51859166-52012549	Skap2	54353	ENSMUSG00000059182	chr6:52012549-52012549	-1	614	630	617	881	614	724	981	370	608	691	841	491	807	924	562
ENSMUST00000034079	chr8:88137855-88172027	Heatr3	234549	ENSMUSG00000031657	chr8:88137855-88137855	1	647	447	822	797	595	601	990	528	535	595	770	581	624	814	528
ENSMUST00000110255	chr8:65618086-66471637	2017-03-01	72925	ENSMUSG00000036469	chr8:65618086-65618086	1	39	71	141	172	110	116	189	74	102	121	126	77	113	148	0
ENSMUST00000161557	chr8:72646722-72708002	Nwd1	319555	ENSMUSG00000048148	chr8:72646722-72646722	1	1	33	88	132	67	69	171	2	59	122	139	63	204	131	2
ENSMUST00000112320	chr2:69193895-69206135	Spc25	66442	ENSMUSG00000005233	chr2:69206135-69206135	-1	176	93	195	224	118	112	214	352	63	186	195	96	170	200	461
ENSMUST00000194537	chr1:13641483-13642748			ENSMUSG00000102982	chr1:13642748-13642748	-1	12	18	26	33	26	21	30	1	25	25	24	33	25	40	54
ENSMUST00000171737	chr12:17544873-17551502	Odc1	18263	ENSMUSG00000011179	chr12:17544873-17544873	1	1523	2000	1909	2336	1887	1945	2842	1790	2045	2441	2670	1977	2100	2888	5963
ENSMUST00000161765	chr10:79736123-79746573	Polrmt	216151	ENSMUSG00000020329	chr10:79746573-79746573	-1	247	181	217	262	198	187	302	178	150	204	231	189	202	247	534
ENSMUST00000180502	chr7:27984854-28014115	Zfp850		ENSMUSG00000096916	chr7:28014115-28014115	-1	34	27	60	64	42	38	53	25	19	55	50	32	44	89	283
ENSMUST00000146108	chr4:62448653-62468888	Wdr31	71354	ENSMUSG00000028391	chr4:62468888-62468888	-1	47	82	123	148	104	85	169	67	63	113	110	91	123	143	410
ENSMUST00000068006	chr18:24653691-24701556	Mocos	68591	ENSMUSG00000039616	chr18:24653691-24653691	1	79	63	49	53	74	70	79	33	103	41	66	82	46	64	11
ENSMUST00000039101	chr16:87433407-87440573	Rwdd2b	53858	ENSMUSG00000041079	chr16:87440573-87440573	-1	57	63	56	65	65	57	64	69	46	53	68	54	62	101	99
ENSMUST00000169678	chr15:27025386-27026207	Gm6576		ENSMUSG00000090544	chr15:27025386-27025386	1	476	512	701	846	538	608	800	2249	382	616	600	417	671	1166	914
ENSMUST00000167816	chr12:108894272-109028452	Wdr25		ENSMUSG00000040877	chr12:108894272-108894272	1	36	59	81	107	67	59	135	36	41	77	65	47	63	67	102
ENSMUST00000033927	chr8:35465265-35495533	Eri1	67276	ENSMUSG00000031527	chr8:35495533-35495533	-1	316	221	378	422	298	260	430	242	174	320	364	298	334	428	365
ENSMUST00000067444	chr11:102887336-102897131	Gfap	14580	ENSMUSG00000020932	chr11:102897131-102897131	-1	68	18	24	99	65	70	53	41	30	21	34	33	46	25	1
ENSMUST00000150847	chr6:124712336-124713068	Phb2	12034	ENSMUSG00000004264	chr6:124712336-124712336	1	970	909	1379	1659	1173	1219	2121	1487	1040	1349	1520	1112	1332	1513	2398
ENSMUST00000143987	chr17:66078795-66101559	Ndufv2	72900	ENSMUSG00000024099	chr17:66101559-66101559	-1	1045	684	620	831	748	848	1023	2121	655	815	953	695	769	1090	1310
ENSMUST00000020217	chr10:95547007-95564167	Nudt4	71207	ENSMUSG00000020029	chr10:95564167-95564167	-1	1032	695	1138	1018	776	762	1182	1182	451	806	1090	645	758	1082	1758
ENSMUST00000167943	chr10:117750624-117792698	Nup107	103468	ENSMUSG00000052798	chr10:117792698-117792698	-1	485	331	514	620	363	356	627	321	356	483	512	448	522	621	1335
ENSMUST00000181248	chr8:20292477-20420781	Gm26804		ENSMUSG00000097263	chr8:20292477-20292477	1	5	7	9	17	17	7	13	38	9	20	14	14	15	18	33
ENSMUST00000047768	chr8:53586867-53639065	Neil3	234258	ENSMUSG00000039396	chr8:53639065-53639065	-1	91	52	171	176	87	104	173	119	63	150	187	88	158	199	111
ENSMUST00000045693	chr6:85431989-85446435	Smyd5	232187	ENSMUSG00000033706	chr6:85431989-85431989	1	357	235	370	406	252	278	445	399	281	307	341	298	296	406	771
ENSMUST00000037097	chr18:24709445-25133500	Fhod3	225288	ENSMUSG00000034295	chr18:24709445-24709445	1	108	241	159	153	181	155	164	113	204	127	166	193	137	276	32
ENSMUST00000031119	chr5:70751047-70842617	Gabrg1	14405	ENSMUSG00000001260	chr5:70842617-70842617	-1	9	31	33	98	28	46	95	6	31	92	46	40	105	93	6
ENSMUST00000089950	chr3:153907289-153912966	Rabggtb	19352	ENSMUSG00000038975	chr3:153912966-153912966	-1	375	280	388	419	298	288	504	419	270	302	346	290	329	406	922
ENSMUST00000028248	chr2:35751241-35979624	Ttll11	74410	ENSMUSG00000026885	chr2:35979624-35979624	-1	49	38	75	75	44	55	89	51	54	40	88	60	37	28	0
ENSMUST00000002444	chr17:56775897-56831008	Rfx2	19725	ENSMUSG00000024206	chr17:56831008-56831008	-1	13	23	40	56	19	25	31	11	20	44	34	21	49	99	769
ENSMUST00000043870	chr7:141471860-141475132	Polr2l	66491	ENSMUSG00000038489	chr7:141475132-141475132	-1	103	85	86	91	54	77	79	119	72	85	106	65	70	139	163
ENSMUST00000028119	chr2:23115606-23156024	Mastl	67121	ENSMUSG00000026779	chr2:23156024-23156024	-1	134	59	134	152	67	77	136	95	55	128	131	79	120	157	444
ENSMUST00000032179	chr6:91013068-91116829	Nup210	54563	ENSMUSG00000030091	chr6:91116829-91116829	-1	8	69	564	563	263	238	689	12	99	493	471	218	523	505	1859
ENSMUST00000168740	chr11:109459799-109472688	Slc16a6	104681	ENSMUSG00000041920	chr11:109472688-109472688	-1	39	52	58	46	35	31	45	29	65	63	71	65	46	96	270
ENSMUST00000166526	chr17:31647082-31658754	U2af1	108121	ENSMUSG00000061613	chr17:31658754-31658754	-1	584	552	796	905	632	641	1135	990	604	845	898	639	788	980	1909
ENSMUST00000029752	chr3:95739976-95754977	Tars2	71807	ENSMUSG00000028107	chr3:95754977-95754977	-1	214	167	383	399	219	300	499	284	205	298	402	197	257	293	445
ENSMUST00000090558	chr3:108390851-108415552	Celsr2	53883	ENSMUSG00000068740	chr3:108415552-108415552	-1	32	170	658	863	449	447	820	16	206	688	697	288	860	939	134
ENSMUST00000023294	chr15:89582533-89591923	Rabl2	68708	ENSMUSG00000022621	chr15:89591923-89591923	-1	95	109	185	214	116	139	191	131	109	149	179	113	173	242	125
ENSMUST00000128157	chr7:138846079-138871702	Ppp2r2d	52432	ENSMUSG00000041769	chr7:138846079-138846079	1	375	299	441	443	329	316	519	532	328	400	460	366	372	522	769
ENSMUST00000181429	chr13:20090596-20264007	Elmo1	140580	ENSMUSG00000041112	chr13:20090596-20090596	1	115	71	37	51	53	54	70	101	60	60	66	48	56	77	86
ENSMUST00000148669	chr7:132610638-132630626	Lhpp	76429	ENSMUSG00000030946	chr7:132610638-132610638	1	45	60	80	101	90	76	116	73	83	82	70	74	65	106	185
ENSMUST00000085553	chr12:24572287-24617387	Grhl1	195733	ENSMUSG00000020656	chr12:24572287-24572287	1	3	12	53	45	27	20	52	5	6	53	60	12	53	58	38
ENSMUST00000056728	chr7:82632960-82648523	Fam154b	330577	ENSMUSG00000038570	chr7:82648523-82648523	-1	79	85	24	66	74	35	41	115	95	60	55	67	65	60	84
ENSMUST00000001565	chr17:35667730-35673739	Gtf2h4		ENSMUSG00000001524	chr17:35673739-35673739	-1	127	86	147	138	134	79	169	144	56	117	149	83	87	91	291
ENSMUST00000031344	chr5:124250959-124327972	Mphosph9	269702	ENSMUSG00000038126	chr5:124327972-124327972	-1	134	94	258	275	138	121	286	131	111	299	260	142	286	348	315
ENSMUST00000084743	chr9:121981606-121996026	Pomgnt2	215494	ENSMUSG00000066235	chr9:121996026-121996026	-1	75	130	245	190	127	133	254	97	87	136	203	115	111	134	62
ENSMUST00000059270	chr13:12395398-12438677	Heatr1	217995	ENSMUSG00000050244	chr13:12395398-12395398	1	447	295	657	682	428	471	786	222	369	501	609	478	532	671	1407
ENSMUST00000039247	chr18:20030633-20059554	Dsc2	13506	ENSMUSG00000024331	chr18:20059554-20059554	-1	31	27	97	84	52	57	74	25	27	79	102	29	66	122	29
ENSMUST00000002625	chr2:32255002-32260159	Uck1	22245	ENSMUSG00000002550	chr2:32260159-32260159	-1	261	260	410	391	254	288	388	217	233	296	428	230	290	415	391
ENSMUST00000021048	chr11:106249142-106256079	Ftsj3	56095	ENSMUSG00000020706	chr11:106256079-106256079	-1	574	619	985	1115	747	750	1270	552	733	937	1088	831	932	1111	2481
ENSMUST00000135091	chr2:127791388-127792488	1500011K16Rik		ENSMUSG00000051319	chr2:127792488-127792488	-1	66	44	32	30	30	29	48	137	52	29	37	33	32	44	72
ENSMUST00000032800	chr7:30413788-30417577	Tyrobp	22177	ENSMUSG00000030579	chr7:30413788-30413788	1	50	12	4	4	9	6	14	104	13	9	16	12	10	7	1
ENSMUST00000039286	chr10:44268358-44364291	Atg5	11793	ENSMUSG00000038160	chr10:44268358-44268358	1	253	192	242	213	191	168	277	336	170	202	237	186	196	306	253
ENSMUST00000081339	chr17:32036100-32062865	Rrp1b	72462	ENSMUSG00000058392	chr17:32036100-32036100	1	280	286	611	626	359	397	677	190	307	451	490	389	408	570	1091
ENSMUST00000029784	chr3:94478831-94492193	Celf3	78784	ENSMUSG00000028137	chr3:94478831-94478831	1	2	3	7	27	0	5	8	0	7	25	16	8	47	36	1
ENSMUST00000047099	chr9:65587205-65595967	Pif1	208084	ENSMUSG00000041064	chr9:65587205-65587205	1	56	9	75	70	26	34	74	30	14	51	61	25	64	71	502
ENSMUST00000185533	chr9:105128903-105131312	Nudt16	75686	ENSMUSG00000032565	chr9:105131312-105131312	-1	68	77	157	121	102	94	137	76	74	117	179	72	111	172	19
ENSMUST00000124996	chr13:34162964-34178168	Psmg4	69666	ENSMUSG00000071451	chr13:34162964-34162964	1	79	88	146	134	99	128	209	262	122	139	136	118	128	232	264
ENSMUST00000156695	chr6:8630527-8758399	Ica1	15893	ENSMUSG00000062995	chr6:8758399-8758399	-1	50	54	55	77	71	70	77	52	55	64	71	53	67	105	29
ENSMUST00000163812	chr7:80294450-80316259	Prc1	233406	ENSMUSG00000038943	chr7:80294450-80294450	1	606	224	694	889	451	392	769	429	211	631	633	286	610	640	1380
ENSMUST00000101367	chr6:56882400-56901886	Nt5c3	107569	ENSMUSG00000029780	chr6:56901886-56901886	-1	120	125	139	148	149	152	183	234	112	137	179	143	159	252	128
ENSMUST00000022013	chr13:68620043-68999541	Adcy2	210044	ENSMUSG00000021536	chr13:68999541-68999541	-1	188	205	79	75	90	95	86	145	179	72	76	110	52	153	45
ENSMUST00000106616	chr11:113726850-113751318	Cdc42ep4		ENSMUSG00000041598	chr11:113751318-113751318	-1	444	304	612	651	366	365	667	388	302	620	750	323	596	669	584
ENSMUST00000105696	chr4:149127121-149137548	Apitd1	69928	ENSMUSG00000073705	chr4:149137548-149137548	-1	48	15	24	36	22	19	39	64	13	29	37	22	36	25	182
ENSMUST00000023669	chr16:93583457-93603803	Setd4	224440	ENSMUSG00000022948	chr16:93603803-93603803	-1	37	35	41	53	47	46	40	61	46	52	54	47	41	94	191
ENSMUST00000039949	chr11:94644996-94653964	Eme1	268465	ENSMUSG00000039055	chr11:94653964-94653964	-1	55	19	51	61	34	37	57	54	21	48	63	23	55	61	413
ENSMUST00000190666	chr7:59307924-59324149	D7Ertd715e		ENSMUSG00000100826	chr7:59324149-59324149	-1	174	225	421	422	277	250	506	250	134	434	410	242	401	552	1329
ENSMUST00000115161	chr1:33852052-33907768	Bend6	320705	ENSMUSG00000042182	chr1:33907768-33907768	-1	56	50	58	49	39	55	71	31	54	37	48	54	46	87	11
ENSMUST00000065753	chr2:166792531-166794388	Trp53rk	76367	ENSMUSG00000042854	chr2:166792531-166792531	1	26	25	28	22	19	14	33	34	24	22	24	24	25	34	96
ENSMUST00000075363	chr4:152178134-152271852	Acot7	70025	ENSMUSG00000028937	chr4:152178134-152178134	1	613	602	963	1030	668	700	1166	810	474	932	1107	482	771	958	401
ENSMUST00000063417	chr17:80200089-80207305	Srsf7	225027	ENSMUSG00000024097	chr17:80207305-80207305	-1	594	542	1017	1025	728	751	1483	1072	496	965	1053	701	902	1091	1823
ENSMUST00000170374	chr7:110768206-110811919	Ampd3		ENSMUSG00000005686	chr7:110768206-110768206	1	95	54	56	67	126	94	61	32	92	44	62	119	58	141	51
ENSMUST00000183112	chr16:37011786-37094992	Polq		ENSMUSG00000034206	chr16:37011786-37011786	1	150	58	154	181	82	102	170	78	78	132	142	69	123	154	244
ENSMUST00000025642	chr19:10895231-10905532	Prpf19	28000	ENSMUSG00000024735	chr19:10895231-10895231	1	1298	1213	1921	1921	1447	1458	2364	1488	1420	1854	2183	1448	1698	2331	2737
ENSMUST00000037397	chr9:8076633-8134294	AK129341	234915	ENSMUSG00000040729	chr9:8134294-8134294	-1	164	120	157	189	113	147	210	105	90	168	199	102	164	212	231
ENSMUST00000029588	chr3:127536954-127553348	Larp7	28036	ENSMUSG00000027968	chr3:127553348-127553348	-1	349	259	326	431	278	312	510	541	307	403	401	332	417	509	1040
ENSMUST00000150954	chr11:59970614-59971510	Pemt	18618	ENSMUSG00000000301	chr11:59971510-59971510	-1	32	21	34	23	10	15	35	39	23	20	26	16	24	32	25
ENSMUST00000182172	chr15:75979872-75982455	Ccdc166	223648	ENSMUSG00000098176	chr15:75982455-75982455	-1	12	31	23	15	22	31	34	20	24	27	28	25	14	51	30
ENSMUST00000033419	chrX:35888832-36076562	Dock11		ENSMUSG00000031093	chrX:35888832-35888832	1	246	506	3750	3384	1467	1595	2626	357	386	2693	3168	597	1894	2838	377
ENSMUST00000079242	chr17:21555046-21562066	Zfp52	22710	ENSMUSG00000051341	chr17:21555046-21555046	1	76	65	82	76	54	49	76	94	41	66	79	62	57	88	78
ENSMUST00000051667	chr9:122923072-122931028	Zfp105	22646	ENSMUSG00000057895	chr9:122923072-122923072	1	68	92	90	109	83	77	108	133	90	104	119	90	103	140	173
ENSMUST00000106450	chr11:116062095-116077750	Unc13d	70450	ENSMUSG00000057948	chr11:116077750-116077750	-1	26	21	56	35	21	37	46	90	19	25	27	18	26	83	385
ENSMUST00000080651	chr7:140807449-140822178	Zfp941	407812	ENSMUSG00000060314	chr7:140822178-140822178	-1	63	28	33	44	38	24	40	9	42	45	44	36	42	52	141
ENSMUST00000136053	chr11:16935629-16951282	Eldr		ENSMUSG00000087060	chr11:16951282-16951282	-1	56	20	30	55	25	38	51	59	19	41	50	27	37	33	63
ENSMUST00000030501	chr4:118620799-118627776	Ebna1bp2	69072	ENSMUSG00000028729	chr4:118620799-118620799	1	369	373	674	724	467	483	849	562	395	598	739	479	593	666	784
ENSMUST00000006856	chrX:93304767-93632155	Pola1	18968	ENSMUSG00000006678	chrX:93632155-93632155	-1	358	299	585	674	409	417	764	422	274	454	474	332	486	578	1047
ENSMUST00000024627	chr17:15704967-15772610	Chd1	12648	ENSMUSG00000023852	chr17:15704967-15704967	1	509	441	728	854	597	537	775	338	556	575	604	514	588	866	1187
ENSMUST00000106223	chr11:120098928-120100705	1810043H04Rik	208501	ENSMUSG00000078572	chr11:120098928-120098928	1	56	60	74	68	46	55	75	98	65	55	66	54	59	104	147
ENSMUST00000026416	chr10:128697939-128705051	Cdk2	12566	ENSMUSG00000025358	chr10:128705051-128705051	-1	315	198	295	376	254	277	396	345	224	408	395	271	401	595	936
ENSMUST00000090680	chr3:105678270-105687574	Ddx20	53975	ENSMUSG00000027905	chr3:105687574-105687574	-1	224	155	195	202	183	153	258	205	109	155	184	154	181	229	735
ENSMUST00000109736	chr8:84956610-84969740	Rnaseh2a	69724	ENSMUSG00000052926	chr8:84969740-84969740	-1	205	189	253	337	285	241	401	343	195	277	347	233	370	349	522
ENSMUST00000022089	chr13:69809882-69816094	Med10	28077	ENSMUSG00000021598	chr13:69809882-69809882	1	246	158	206	239	135	187	252	250	162	224	235	175	199	318	363
ENSMUST00000106757	chr11:107166663-107189381	Nol11	68979	ENSMUSG00000018433	chr11:107189381-107189381	-1	362	324	451	456	338	327	497	344	367	382	446	270	358	522	890
ENSMUST00000165839	chr9:44398176-44402963	Slc37a4	14385	ENSMUSG00000032114	chr9:44398176-44398176	1	64	101	100	100	71	74	114	74	88	102	96	82	82	149	43
ENSMUST00000133836	chr19:10941481-10947332	Ccdc86	108673	ENSMUSG00000024732	chr19:10947332-10947332	-1	204	166	265	292	193	184	325	176	190	205	263	148	183	192	516
ENSMUST00000098414	chr7:51997165-52006018	Svip	75744	ENSMUSG00000074093	chr7:52006018-52006018	-1	44	59	90	96	46	49	91	52	58	113	103	43	82	120	60
ENSMUST00000046659	chr4:127169204-127237022	Dlgap3	242667	ENSMUSG00000042388	chr4:127169204-127169204	1	6	3	34	80	13	9	53	9	11	65	28	19	119	56	298
ENSMUST00000030665	chr4:133532542-133545996	Nudc	18221	ENSMUSG00000028851	chr4:133545996-133545996	-1	713	691	970	1136	706	821	1305	1379	725	997	1142	781	898	1099	2182
ENSMUST00000075242	chr1:55088132-55091307	Hspe1	15528	ENSMUSG00000073676	chr1:55088132-55088132	1	979	751	999	1200	840	973	1441	2334	749	999	1162	795	925	1166	1896
ENSMUST00000172171	chr9:18321951-18397538	Naalad2	72560	ENSMUSG00000043943	chr9:18397538-18397538	-1	189	170	94	118	149	158	165	218	162	104	116	152	84	151	318
ENSMUST00000028035	chr1:161070713-161086720	Cenpl	70454	ENSMUSG00000026708	chr1:161070713-161070713	1	128	68	79	110	70	74	102	125	47	88	112	75	103	111	222
ENSMUST00000156568	chr16:43861407-43889648	Qtrtd1	106248	ENSMUSG00000022704	chr16:43889648-43889648	-1	138	179	413	347	269	299	478	123	254	316	448	234	296	406	310
ENSMUST00000182462	chr10:88948994-89257790	Ano4	320091	ENSMUSG00000035189	chr10:89257790-89257790	-1	25	17	38	30	10	23	35	27	17	13	54	11	26	14	16
ENSMUST00000052172	chr1:128588199-128592290	Cxcr4	12767	ENSMUSG00000045382	chr1:128592290-128592290	-1	15	17	109	115	49	47	94	5	20	103	113	38	130	148	32
ENSMUST00000021447	chr12:75450883-75596200	Ppp2r5e	26932	ENSMUSG00000021051	chr12:75596200-75596200	-1	380	484	763	822	575	582	914	313	398	674	857	503	666	806	531
ENSMUST00000180723	chr9:88595325-88599243	9430037G07Rik		ENSMUSG00000097073	chr9:88599243-88599243	-1	29	25	23	38	24	29	23	22	17	21	22	20	22	43	42
ENSMUST00000032461	chr6:115004381-115037876	Tamm41	68971	ENSMUSG00000030316	chr6:115037876-115037876	-1	103	72	134	142	116	92	179	111	93	128	144	98	116	131	250
ENSMUST00000042700	chr19:4040285-4042236	Gstp2	14869	ENSMUSG00000038155	chr19:4042236-4042236	-1	4	2	5	42	16	27	39	5	10	19	10	11	12	5	712
ENSMUST00000115467	chr6:17065149-17105823	Tes	21753	ENSMUSG00000029552	chr6:17065149-17065149	1	1024	182	407	175	159	156	299	608	168	218	422	126	162	265	574
ENSMUST00000124055	chr13:54777514-54783091	Gm16249		ENSMUSG00000084949	chr13:54783091-54783091	-1	9	20	30	27	14	21	33	12	8	16	28	17	32	35	70
ENSMUST00000096096	chr19:38055025-38074425	Cep55	74107	ENSMUSG00000024989	chr19:38055025-38055025	1	126	34	164	188	105	88	182	89	41	130	138	58	127	132	889
ENSMUST00000033157	chr7:122085403-122101886	Ndufab1	102634451	ENSMUSG00000030869	chr7:122101886-122101886	-1	541	448	616	662	509	508	795	1158	315	547	635	408	527	702	929
ENSMUST00000019950	chr10:13178640-13193137	Ltv1	353258	ENSMUSG00000019814	chr10:13193137-13193137	-1	275	302	438	469	325	335	499	451	286	361	448	370	397	522	960
ENSMUST00000041208	chr15:102338247-102350759	Aaas	223921	ENSMUSG00000036678	chr15:102350759-102350759	-1	402	392	376	419	381	346	412	534	332	343	402	317	297	497	1018
ENSMUST00000106153	chr3:146404642-146440139	Ssx2ip	99167	ENSMUSG00000036825	chr3:146404642-146404642	1	99	96	155	139	72	91	206	75	80	137	145	95	111	135	118
ENSMUST00000048391	chr4:126556935-126593903	Clspn	269582	ENSMUSG00000042489	chr4:126556935-126556935	1	161	65	273	346	136	156	301	128	91	226	225	117	273	292	504
ENSMUST00000042917	chr15:39198363-39681764	Rims2	116838	ENSMUSG00000037386	chr15:39198363-39198363	1	140	88	159	145	115	121	209	85	112	162	181	101	139	206	245
ENSMUST00000049248	chr18:65430963-65478823	Malt1	240354	ENSMUSG00000032688	chr18:65430963-65430963	1	93	165	206	188	150	155	261	78	130	161	187	99	174	254	207
ENSMUST00000172371	chr19:41582370-41586536	Gm340		ENSMUSG00000090673	chr19:41582370-41582370	1	34	22	53	40	26	25	31	10	17	31	28	22	16	51	209
ENSMUST00000160629	chr5:145167213-145182041	Cpsf4	54188	ENSMUSG00000029625	chr5:145167213-145167213	1	172	112	183	239	159	137	220	232	153	230	253	170	219	247	603
ENSMUST00000106236	chr3:141465564-141834924	Unc5c	22253	ENSMUSG00000059921	chr3:141465564-141465564	1	595	244	223	137	225	237	217	702	291	164	308	241	148	364	54
ENSMUST00000075884	chr17:25748614-25754327	Msln	56047	ENSMUSG00000063011	chr17:25754327-25754327	-1	307	271	1958	1515	857	827	1598	47	250	1837	2096	230	1158	1758	21
ENSMUST00000172523	chr17:34981862-34983981	Lsm2	27756	ENSMUSG00000007050	chr17:34981862-34981862	1	183	116	254	236	150	172	283	300	131	183	269	128	237	274	608
ENSMUST00000040313	chr15:99470084-99474730	Bcdin3d	75284	ENSMUSG00000037525	chr15:99474730-99474730	-1	30	34	41	41	25	22	46	49	25	34	42	40	32	33	66
ENSMUST00000147330	chr5:115845278-115925702	Cit	12704	ENSMUSG00000029516	chr5:115845278-115845278	1	174	65	209	290	134	110	238	59	68	197	161	106	219	232	487
ENSMUST00000160066	chr5:63649103-63793387	Nwd2	319807	ENSMUSG00000090061	chr5:63649103-63649103	1	4	4	59	22	17	19	24	0	0	28	75	1	16	34	0
ENSMUST00000133898	chr2:121545529-121586433	Frmd5	228564	ENSMUSG00000027238	chr2:121586433-121586433	-1	41	21	15	52	26	21	65	49	26	29	17	27	59	25	16
ENSMUST00000106557	chr7:118712552-118737024	Ccp110	101565	ENSMUSG00000033904	chr7:118712552-118712552	1	109	150	251	395	183	187	338	101	108	226	181	147	240	273	697
ENSMUST00000065574	chr7:65691169-65701911	Tm2d3	68634	ENSMUSG00000078681	chr7:65691169-65691169	1	143	144	233	211	160	159	322	290	148	199	231	141	175	213	153
ENSMUST00000102721	chr4:111875375-111902918	Slc5a9	230612	ENSMUSG00000028544	chr4:111902918-111902918	-1	0	12	50	73	29	26	82	0	5	51	48	16	43	26	4
ENSMUST00000023210	chr15:76343523-76345934	Cyc1	66445	ENSMUSG00000022551	chr15:76343523-76343523	1	696	543	876	925	628	658	1268	795	555	837	866	608	809	992	1561
ENSMUST00000042405	chr7:28169748-28179269	Fbl	14113	ENSMUSG00000046865	chr7:28169748-28169748	1	495	474	744	878	528	577	1219	1117	545	803	816	627	728	741	1940
ENSMUST00000023117	chr15:81865319-81871911	Phf5a	68479	ENSMUSG00000061360	chr15:81871911-81871911	-1	261	229	302	395	356	308	412	575	243	338	383	274	291	379	618
ENSMUST00000079961	chr8:94214597-94314857	Nup93	71805	ENSMUSG00000032939	chr8:94214597-94214597	1	862	559	810	1079	812	761	1078	663	691	805	909	868	949	1148	1577
ENSMUST00000159993	chr15:71795795-72034227	Col22a1	69700	ENSMUSG00000079022	chr15:72034227-72034227	-1	14	16	45	27	20	17	28	15	21	26	37	12	36	68	60
ENSMUST00000025338	chr17:37045966-37075067	Gabbr1	54393	ENSMUSG00000024462	chr17:37045966-37045966	1	318	403	2537	2988	949	927	1887	301	585	2336	2293	725	1761	1927	603
ENSMUST00000032094	chr6:119479668-119482630	Fbxl14	101358	ENSMUSG00000030019	chr6:119479668-119479668	1	258	295	388	428	318	302	455	123	306	333	362	375	360	514	667
ENSMUST00000141429	chr12:90998492-91384409	Cep128	75216	ENSMUSG00000061533	chr12:91384409-91384409	-1	155	79	148	184	123	125	206	134	94	141	134	92	155	206	264
ENSMUST00000169390	chr5:100039994-100068762	Enoph1		ENSMUSG00000029326	chr5:100039994-100039994	1	148	103	230	228	139	129	271	153	142	148	164	158	166	186	703
ENSMUST00000118602	chr12:75308322-75395817	Rhoj	80837	ENSMUSG00000046768	chr12:75308322-75308322	1	620	895	680	990	1020	1120	1091	637	1714	849	1159	1085	981	1304	1
ENSMUST00000089157	chr15:82233779-82244747	Cenpm	66570	ENSMUSG00000068101	chr15:82244747-82244747	-1	50	23	76	108	52	52	118	138	27	78	74	44	80	68	917
ENSMUST00000019224	chr15:76701542-76704239	Mfsd3	69572	ENSMUSG00000019080	chr15:76701542-76701542	1	70	48	48	55	39	52	46	85	45	31	48	47	28	47	111
ENSMUST00000061617	chr10:76032654-76043234	Zfp280b	64453	ENSMUSG00000049764	chr10:76032654-76032654	1	292	185	215	208	158	130	228	112	162	222	233	191	196	284	743
ENSMUST00000103213	chr11:82900768-82908411	Nle1	217011	ENSMUSG00000020692	chr11:82908411-82908411	-1	87	96	184	175	106	104	244	77	146	167	158	132	130	159	319
ENSMUST00000100089	chr2:54084093-54085552	Rprm	67874	ENSMUSG00000075334	chr2:54085552-54085552	-1	28	59	126	75	53	57	106	52	37	70	87	27	55	104	29
ENSMUST00000026846	chr5:30058827-30073617	Tyms	22171	ENSMUSG00000025747	chr5:30073617-30073617	-1	409	333	521	522	359	384	597	719	294	410	522	321	446	578	1776
ENSMUST00000002735	chr17:56990264-56996371	Clpp	53895	ENSMUSG00000002660	chr17:56990264-56990264	1	304	238	285	289	216	221	353	599	259	276	340	223	284	366	595
ENSMUST00000169449	chr3:107467543-107518018	Slc6a17	229706	ENSMUSG00000027894	chr3:107518018-107518018	-1	78	27	4	5	11	2	5	93	27	4	3	17	2	3	3
ENSMUST00000115542	chr6:7675169-7692871	Asns	102641622	ENSMUSG00000029752	chr6:7692871-7692871	-1	1887	693	740	478	491	416	648	1910	728	558	725	314	302	592	7018
ENSMUST00000080557	chr6:124396817-124415067	Pex5		ENSMUSG00000005069	chr6:124415067-124415067	-1	598	468	854	637	544	573	714	513	435	582	1029	439	518	807	483
ENSMUST00000025836	chr19:4962306-4966995	Mrpl11	66419	ENSMUSG00000024902	chr19:4962306-4962306	1	199	155	176	212	203	157	284	422	181	217	272	202	200	188	421
ENSMUST00000024981	chr17:24942156-24960636	Hn1l	52009	ENSMUSG00000024165	chr17:24960636-24960636	-1	988	524	857	869	753	686	1018	722	585	764	1118	694	759	882	1619
ENSMUST00000069862	chr5:138622859-138648903	A430033K04Rik	243308	ENSMUSG00000056014	chr5:138622859-138622859	1	46	74	137	133	80	90	147	97	74	116	123	58	113	173	58
ENSMUST00000032815	chr7:28758251-28766640	Nfkbib	18036	ENSMUSG00000030595	chr7:28766640-28766640	-1	105	119	68	129	106	107	119	150	142	116	99	112	102	146	288
ENSMUST00000131730	chr2:13850282-14056036	Ptpla	30963	ENSMUSG00000063275	chr2:14056036-14056036	-1	410	170	147	161	159	167	208	539	195	118	166	192	136	182	99
ENSMUST00000076623	chr5:62602445-62766198	Arap2	212285	ENSMUSG00000037999	chr5:62766198-62766198	-1	233	302	554	449	403	380	436	175	209	334	551	262	316	527	376
ENSMUST00000026993	chr13:54789377-54796776	Tspan17	74257	ENSMUSG00000025875	chr13:54789377-54789377	1	97	245	361	409	289	349	448	93	232	198	276	207	228	288	67
ENSMUST00000089334	chr6:91978878-92076004	Fgd5	232237	ENSMUSG00000034037	chr6:91978878-91978878	1	46	72	937	845	285	361	661	14	84	625	700	95	565	781	5
ENSMUST00000101472	chr12:40035822-40038025	Arl4a		ENSMUSG00000047446	chr12:40038025-40038025	-1	110	126	229	179	133	148	234	253	116	192	243	154	196	321	218
ENSMUST00000045918	chr16:20605451-20610768	Alg3		ENSMUSG00000033809	chr16:20610768-20610768	-1	160	137	222	207	150	143	244	188	120	154	166	131	115	172	237
ENSMUST00000165242	chr6:88257334-88446539	Eefsec	65967	ENSMUSG00000033216	chr6:88446539-88446539	-1	194	150	208	200	174	170	223	257	181	189	221	174	197	342	294
ENSMUST00000112456	chrX:159627272-159978069	Sh3kbp1	58194	ENSMUSG00000040990	chrX:159627272-159627272	1	906	342	818	502	468	472	605	718	436	638	1086	452	501	955	50
ENSMUST00000043716	chr12:110872610-110889145	Cinp	67236	ENSMUSG00000021276	chr12:110889145-110889145	-1	210	169	197	227	188	211	278	221	179	191	223	189	169	244	289
ENSMUST00000074941	chr18:23989632-24005376	Zfp35	22694	ENSMUSG00000063281	chr18:23989632-23989632	1	124	160	142	143	133	112	160	194	70	145	166	119	137	213	416
ENSMUST00000033983	chr8:31159468-31168724	Mak16	67920	ENSMUSG00000031578	chr8:31168724-31168724	-1	320	325	488	452	322	324	586	402	219	461	530	305	382	505	1201
ENSMUST00000041045	chr3:137864487-137866922	H2afz	51788	ENSMUSG00000037894	chr3:137864487-137864487	1	1086	932	2560	3635	2039	1905	4471	2309	1010	3385	2980	1905	4471	3873	7002
ENSMUST00000147507	chr10:80035949-80037185	Polr2e	66420	ENSMUSG00000004667	chr10:80037185-80037185	-1	459	442	1082	991	714	686	1380	625	575	866	994	595	880	1058	1817
ENSMUST00000026425	chr10:128557766-128565934	Pa2g4	18813	ENSMUSG00000025364	chr10:128565934-128565934	-1	1353	1345	2441	2566	1805	1841	3090	1713	1146	2071	2699	1523	2071	2288	5282
ENSMUST00000053577	chr17:87635979-87651106	Epcam	17075	ENSMUSG00000045394	chr17:87635979-87635979	1	5	21	18	30	17	17	38	9	17	64	39	19	41	48	1469
ENSMUST00000019323	chr5:135778480-135790391	Mdh2	17448	ENSMUSG00000019179	chr5:135778480-135778480	1	1584	1438	2039	2064	1501	1559	2532	2270	1256	1894	2310	1371	1870	2368	2628
ENSMUST00000028553	chr2:112261926-112263269	Nop10	66181	ENSMUSG00000027133	chr2:112261926-112261926	1	252	324	468	417	366	339	587	547	295	335	440	291	331	415	543
ENSMUST00000058790	chr2:101950203-102186385	Ldlrad3	241576	ENSMUSG00000048058	chr2:102186385-102186385	-1	224	289	460	370	285	265	446	185	275	397	510	357	406	593	475
ENSMUST00000046977	chr3:151437887-151545086	Eltd1	170757	ENSMUSG00000039167	chr3:151437887-151437887	1	45	0	0	16	42	0	0	0	24	12	30	27	15	0	0
ENSMUST00000055776	chr2:43748870-44387623	Arhgap15	76117	ENSMUSG00000049744	chr2:43748870-43748870	1	70	2	2	2	27	2	18	40	2	24	2	2	2	9	3
ENSMUST00000056146	chr2:127186355-127208280	1810024B03Rik	329509	ENSMUSG00000044145	chr2:127208280-127208280	-1	23	14	25	28	22	16	32	67	22	30	33	16	29	31	16
ENSMUST00000074208	chr9:108565537-108567434	Ndufaf3	66706	ENSMUSG00000070283	chr9:108567434-108567434	-1	72	68	56	75	61	75	74	113	56	59	71	46	57	92	105
ENSMUST00000141360	chr12:4880390-4907439	Ubxn2a	217379	ENSMUSG00000020634	chr12:4907439-4907439	-1	104	144	376	329	180	161	324	103	101	224	315	127	204	209	1297
ENSMUST00000023062	chr15:79670861-79672862	Tomm22	223696	ENSMUSG00000022427	chr15:79670861-79670861	1	412	383	470	538	431	418	630	481	221	446	491	343	442	589	844
ENSMUST00000053686	chr1:167222883-167285320	Uck2	80914	ENSMUSG00000026558	chr1:167285320-167285320	-1	1081	1198	1359	1266	1117	1142	1542	685	971	1035	1298	1054	981	1572	1854
ENSMUST00000009099	chr12:113098278-113137206	Mta1	116870	ENSMUSG00000021144	chr12:113098278-113098278	1	909	912	1253	1605	970	936	1438	949	834	1080	1186	887	1186	1386	867
ENSMUST00000144315	chr2:27515157-27520653	Wdr5	140858	ENSMUSG00000026917	chr2:27515157-27515157	1	491	490	996	892	619	604	1195	475	562	792	997	615	769	871	3647
ENSMUST00000052120	chr3:100138180-100162407	Wdr3	269470	ENSMUSG00000033285	chr3:100162407-100162407	-1	288	340	553	528	395	394	705	284	360	412	509	392	397	475	794
ENSMUST00000051454	chr2:83812636-83883486	Fam171b	241520	ENSMUSG00000048388	chr2:83812636-83812636	1	200	133	179	298	114	113	195	285	105	189	139	111	202	242	31
ENSMUST00000136996	chr11:80136678-80139909	Tefm		ENSMUSG00000046909	chr11:80139909-80139909	-1	42	48	41	40	43	43	48	79	48	39	60	51	51	78	165
ENSMUST00000161309	chr6:82618992-82705365	Pole4	66979	ENSMUSG00000030042	chr6:82705365-82705365	-1	253	195	209	206	179	149	233	435	135	198	232	170	177	248	735
ENSMUST00000021559	chr12:80634022-80644341	Erh	13877	ENSMUSG00000021131	chr12:80644341-80644341	-1	1210	803	1164	1329	941	1024	1577	2169	825	1338	1534	976	1295	1619	1928
ENSMUST00000067786	chr8:22476700-22569607	Slc20a2	20516	ENSMUSG00000037656	chr8:22476700-22476700	1	766	499	602	776	619	606	880	453	803	606	736	768	696	771	427
ENSMUST00000103205	chr2:129100995-129126594	Polr1b	20017	ENSMUSG00000027395	chr2:129100995-129100995	1	243	231	533	485	319	362	565	176	215	317	439	315	328	420	983
ENSMUST00000019906	chr10:5639218-5647614	Vip	22353	ENSMUSG00000019772	chr10:5639218-5639218	1	75	14	8	22	10	8	7	99	11	26	23	22	40	50	14
ENSMUST00000000939	chr5:123973628-124003211	Hip1r	29816	ENSMUSG00000000915	chr5:123973628-123973628	1	70	106	254	254	156	162	381	61	150	248	269	174	248	245	111
ENSMUST00000102874	chr11:21556787-21572193	Mdh1	17449	ENSMUSG00000020321	chr11:21572193-21572193	-1	1894	1458	2062	2470	1939	2157	3443	2593	1769	2209	2503	1738	2531	2930	1642
ENSMUST00000076410	chr5:149614287-149636171	Hsph1	15505	ENSMUSG00000029657	chr5:149636171-149636171	-1	788	847	1313	1223	868	902	1504	795	491	607	658	499	559	833	2796
ENSMUST00000192350	chr1:165230371-165235125			ENSMUSG00000102302	chr1:165235125-165235125	-1	52	19	34	34	39	18	35	15	42	30	40	39	38	38	49
ENSMUST00000072751	chr10:81384428-81388352	Dohh	102115	ENSMUSG00000078440	chr10:81384428-81384428	1	342	240	308	354	274	276	395	416	230	331	364	272	265	368	719
ENSMUST00000139014	chr11:120229802-120231585	2900052L18Rik		ENSMUSG00000043993	chr11:120231585-120231585	-1	20	28	24	35	20	22	23	7	35	42	41	28	33	57	101
ENSMUST00000147724	chr17:12915701-12918114	Tcp1	21454	ENSMUSG00000068039	chr17:12915701-12915701	1	2843	2602	3396	3767	2800	2888	4325	3452	1887	2989	3767	2511	2888	3454	6715
ENSMUST00000020550	chr10:79682195-79688394	Cdc34	216150	ENSMUSG00000020307	chr10:79682195-79682195	1	593	403	545	474	362	401	635	600	354	508	577	320	398	638	1837
ENSMUST00000180819	chr19:8723496-8726441	Snhg1		ENSMUSG00000097188	chr19:8723496-8723496	1	332	380	450	617	450	458	693	908	327	577	592	409	592	697	1322
ENSMUST00000102793	chr4:98355370-98383306	Tm2d1	94043	ENSMUSG00000028563	chr4:98383306-98383306	-1	187	177	121	117	175	132	142	228	106	131	197	164	130	209	123
ENSMUST00000053414	chr4:83525545-83864670	Ccdc171		ENSMUSG00000052407	chr4:83525545-83525545	1	61	67	81	75	64	56	96	26	93	67	94	37	66	75	97
ENSMUST00000183636	chr9:77102081-77138702	Mlip	69642	ENSMUSG00000032355	chr9:77138702-77138702	-1	101	66	186	150	120	127	171	128	88	94	141	27	75	116	54
ENSMUST00000016401	chr2:174465067-174473081	Slmo2	66390	ENSMUSG00000016257	chr2:174473081-174473081	-1	399	262	299	362	288	330	343	345	303	270	332	325	295	477	529
ENSMUST00000000299	chr10:77530252-77565686	Itgb2	16414	ENSMUSG00000000290	chr10:77530252-77530252	1	33	20	30	22	21	20	27	23	24	22	28	14	18	37	3
ENSMUST00000123926	chr9:107597674-107605521	Sema3b	20347	ENSMUSG00000057969	chr9:107605521-107605521	-1	195	193	270	363	197	217	315	139	270	293	323	338	344	400	41
ENSMUST00000122091	chr9:64137144-64173104	Zwilch	68014	ENSMUSG00000032400	chr9:64173104-64173104	-1	266	123	221	262	151	165	247	218	130	195	221	133	193	240	900
ENSMUST00000033839	chr8:13884788-13890271	Coprs	66423	ENSMUSG00000031458	chr8:13890271-13890271	-1	110	60	48	48	65	46	70	217	41	41	56	52	55	67	325
ENSMUST00000101295	chr11:49015874-49051225	9930111J21Rik2	245240	ENSMUSG00000069892	chr11:49051225-49051225	-1	54	123	314	253	155	146	221	44	162	180	239	146	132	204	162
[truncated: 11,410 more rows]
